# Supplementary material for: A missense mutation in human INSC causes peripheral neuropathy
Source: EMBO Mol Med. 2024 Apr 8;16(5):4. doi: 10.1038/s44321-024-00062-w (PMC11099080; doi:10.1038/s44321-024-00062-w)
Supplement: Supplementary file 4 — Movie EV3 [file 44321_2024_62_MOESM4_ESM.zip]

Archive with 2 entries (2 files):
- Movie EV3.mp4
- readme.txt
