# Supplementary material for: A missense mutation in human INSC causes peripheral neuropathy
Source: EMBO Mol Med. 2024 Apr 8;16(5):4. doi: 10.1038/s44321-024-00062-w (PMC11099080; doi:10.1038/s44321-024-00062-w)
Supplement: Supplementary file 4 — Movie EV3 [file 44321_2024_62_MOESM4_ESM.zip › readme.txt]

Movie EV3

In vivo imaging of Insc knockdown flies treated with RU486.
