# Supplementary material for: A missense mutation in human INSC causes peripheral neuropathy
Source: EMBO Mol Med. 2024 Apr 8;16(5):4. doi: 10.1038/s44321-024-00062-w (PMC11099080; doi:10.1038/s44321-024-00062-w)
Supplement: Supplementary file 5 — Source data Fig. 2 [file 44321_2024_62_MOESM5_ESM.zip]

Archive with 29 entries (26 files):
- Figure 2/
- Figure 2/._Fig2A.xlsx
- Figure 2/._Fig2B.xlsx
- Figure 2/._Fig2D.xlsx
- Figure 2/._Fig2E.tif
- Figure 2/._Fig2F.tif
- Figure 2/._Fig2G.tif
- Figure 2/._Fig2H.tif
- Figure 2/._Fig2I.xlsx
- Figure 2/._Fig2L.xlsx
- Figure 2/._Fig2M.xlsx
- Figure 2/._Fig2N.xlsx
- Figure 2/Fig2A.xlsx
- Figure 2/Fig2B.xlsx
- Figure 2/Fig2D.xlsx
- Figure 2/Fig2E.tif
- Figure 2/Fig2F.tif
- Figure 2/Fig2G.tif
- Figure 2/Fig2H.tif
- Figure 2/Fig2I.xlsx
- Figure 2/Fig2J/
- Figure 2/Fig2J/Fig2J-EtOH.tiff
- Figure 2/Fig2J/Fig2J-RU486.tif
- Figure 2/Fig2K/
- Figure 2/Fig2K/Fig2K-EtOH.tif
- Figure 2/Fig2K/Fig2K-RU486.tif
- Figure 2/Fig2L.xlsx
- Figure 2/Fig2M.xlsx
- Figure 2/Fig2N.xlsx
