# Supplementary material for: A missense mutation in human INSC causes peripheral neuropathy
Source: EMBO Mol Med. 2024 Apr 8;16(5):4. doi: 10.1038/s44321-024-00062-w (PMC11099080; doi:10.1038/s44321-024-00062-w)
Supplement: Supplementary file 5 — Source data Fig. 2 [file 44321_2024_62_MOESM5_ESM.zip › Figure 2/Fig2A.xlsx]

## Sheet: 工作表1
	Figure 2A
	genotypes	elav-GS>UAS-GFP (RU486)		elav-GS>UAS-w-RNAi (RU486)		elav-GS>UAS-insc-RNAi (RU486)		elav-GS>UAS-Pins-RNAi (RU486)		elav-GS>UAS-Baz-RNAi (RU486)
	total flies number	130		166		120		177		249
		# of N & flies	climbing %	# of N & flies	climbing %	# of N & flies	climbing %	# of N & flies	climbing %	# of N & flies	climbing %
	Day 3	N=1 (30 flies/tube)	90.9972	N=1 (35 flies/tube)	93.8802	N=1 (25 flies/tube)	70.2999	N=1 (40 flies/tube)	77.7498	N=1 (50 flies/tube)	84.7394
		N=2 (30 flies/tube)	85.5415	N=2 (35 flies/tube)	99.3394	N=2 (25 flies/tube)	91.5636	N=2 (40 flies/tube)	81.0611	N=1 (50 flies/tube)	91.4348
		N=3 (30 flies/tube)	96.4227	N=3 (35 flies/tube)	83.8825	N=3 (25 flies/tube)	90.8076	N=3 (40 flies/tube)	86.8131	N=1 (50 flies/tube)	91.2857
		N=4 (30 flies/tube)	92.4311	N=4 (35 flies/tube)	96.541	N=4 (25 flies/tube)	85.3254	N=4 (40 flies/tube)	87.5446	N=1 (50 flies/tube)	88.9459
		N=5 (10 flies/tube)	95.071	N=5 (26 flies/tube)	86.61	N=5 (20 flies/tube)	89.2299	N=5 (17 flies/tube)	95.3943	N=5 (49 flies/tube)	90.3756
	Week1	N=1 (30 flies/tube)	85.9845	N=1 (35 flies/tube)	92.8934	N=1 (25 flies/tube)	74.0337	N=1 (40 flies/tube)	55.457	N=1 (50 flies/tube)	77.629
		N=2 (30 flies/tube)	83.4996	N=2 (35 flies/tube)	92.8644	N=2 (25 flies/tube)	70.5641	N=2 (40 flies/tube)	57.7451	N=1 (50 flies/tube)	90.0864
		N=3 (30 flies/tube)	89.0391	N=3 (35 flies/tube)	99.1814	N=3 (25 flies/tube)	74.8027	N=3 (40 flies/tube)	61.9246	N=1 (50 flies/tube)	91.4007
		N=4 (30 flies/tube)	86.6202	N=4 (35 flies/tube)	92.1125	N=4 (25 flies/tube)	79.6387	N=4 (40 flies/tube)	69.3782	N=1 (50 flies/tube)	83.7147
		N=5 (10 flies/tube)	86.6309	N=5 (26 flies/tube)	93.7207	N=5 (20 flies/tube)	56.2046	N=5 (17 flies/tube)	62.6384	N=5 (49 flies/tube)	96.8791
	Week2	N=1 (30 flies/tube)	83.6079	N=1 (35 flies/tube)	84.0922	N=1 (25 flies/tube)	55.1711	N=1 (40 flies/tube)	51.313	N=1 (50 flies/tube)	54.5717
		N=2 (30 flies/tube)	73.1573	N=2 (35 flies/tube)	75.4935	N=2 (25 flies/tube)	35.8751	N=2 (40 flies/tube)	32.0973	N=1 (50 flies/tube)	65.8552
		N=3 (30 flies/tube)	83.3706	N=3 (35 flies/tube)	94.6216	N=3 (25 flies/tube)	51.4725	N=3 (40 flies/tube)	35.7525	N=1 (50 flies/tube)	68.955
		N=4 (30 flies/tube)	94.0698	N=4 (35 flies/tube)	79.4009	N=4 (25 flies/tube)	56.5303	N=4 (40 flies/tube)	53.3221	N=1 (50 flies/tube)	53.5378
		N=5 (10 flies/tube)	72.0097	N=5 (26 flies/tube)	83.4721	N=5 (20 flies/tube)	33.5468	N=5 (17 flies/tube)	58.1311	N=5 (49 flies/tube)	79.6622
	Week3	N=1 (30 flies/tube)	85.8249	N=1 (35 flies/tube)	83.538	N=1 (25 flies/tube)	4.83268	N=1 (40 flies/tube)	31.9359	N=1 (50 flies/tube)	76.3154
		N=2 (30 flies/tube)	87.7705	N=2 (35 flies/tube)	73.4286	N=2 (25 flies/tube)	9.50219	N=2 (40 flies/tube)	41.8352	N=1 (50 flies/tube)	65.1609
		N=3 (30 flies/tube)	87.1838	N=3 (35 flies/tube)	75.3695	N=3 (25 flies/tube)	5.94486	N=3 (40 flies/tube)	51.0937	N=1 (50 flies/tube)	60.9185
		N=4 (30 flies/tube)	93.0462	N=4 (35 flies/tube)	74.9139	N=4 (25 flies/tube)	6.89704	N=4 (40 flies/tube)	43.0554	N=1 (50 flies/tube)	60.646
		N=5 (10 flies/tube)	79.3512	N=5 (26 flies/tube)	72.8305	N=5 (20 flies/tube)	6.758	N=5 (17 flies/tube)	30.6168	N=5 (49 flies/tube)	59.1225
