# Supplementary material for: A missense mutation in human INSC causes peripheral neuropathy
Source: EMBO Mol Med. 2024 Apr 8;16(5):4. doi: 10.1038/s44321-024-00062-w (PMC11099080; doi:10.1038/s44321-024-00062-w)
Supplement: Supplementary file 5 — Source data Fig. 2 [file 44321_2024_62_MOESM5_ESM.zip › Figure 2/Fig2B.xlsx]

## Sheet: 工作表2
	Figure 2B
	genotypes	InscInSITE>UAS-dInsc-WT		InscInSITE>LacZ		InscInSITE>UAS-hINSC-WT		InscInSITE>UAS-hINSC-M70R		InscInSITE>UAS-dInsc-RNAi, UAS-GFP		InscInSITE>UAS-dInsc-RNAi, UAS-hINSC-WT		InscInSITE>UAS-dInsc-RNAi, UAS-hINSC-M70R
	total flies number	57		78		89		57		104		93		110
		# of N & flies	climbing %	# of N & flies	climbing %	# of N & flies	climbing %	# of N & flies	climbing %	# of N & flies	climbing %	# of N & flies	climbing %	# of N & flies	climbing %
	Week 1	N=1 (10 flies/tube)	96.2129	N=1 (15 flies/tube)	65.1134	N=1 (20 flies/tube)	90.927	N=1 (10 flies/tube)	88.7497	N=1 (20 flies/tube)	77.3048	N=1 (20 flies/tube)	90.3421	N=1 (20 flies/tube)	95.5952
		N=2 (10 flies/tube)	88.6342	N=2 (15 flies/tube)	59.2103	N=2 (20 flies/tube)	87.1744	N=2 (10 flies/tube)	83.6433	N=2 (20 flies/tube)	63.3591	N=2 (20 flies/tube)	91.4374	N=2 (20 flies/tube)	77.0742
		N=3 (10 flies/tube)	81.0123	N=3 (15 flies/tube)	68.7961	N=3 (20 flies/tube)	90.2213	N=3 (10 flies/tube)	80.1745	N=3 (20 flies/tube)	70.5747	N=3 (20 flies/tube)	91.3382	N=3 (20 flies/tube)	71.5436
		N=4 (10 flies/tube)	86.3049	N=4 (15 flies/tube)	72.3863	N=4 (20 flies/tube)	87.8259	N=4 (10 flies/tube)	84.0568	N=4 (20 flies/tube)	79.8684	N=4 (20 flies/tube)	82.2199	N=4 (20 flies/tube)	79.3839
		N=5 (17 flies/tube)	91.9416	N=5 (18 flies/tube)	74.6447	N=5 (9 flies/tube)	92.0829	N=5 (15 flies/tube)	79.8186	N=5 (24 flies/tube)	82.7196	N=5 (13 flies/tube)	85.324	N=5 (30 flies/tube)	96.2446
	Week 3	N=1 (10 flies/tube)	95.8761	N=1 (15 flies/tube)	69.5992	N=1 (20 flies/tube)	85.0103	N=1 (10 flies/tube)	50.1714	N=1 (20 flies/tube)	15.5234	N=1 (20 flies/tube)	89.9488	N=1 (20 flies/tube)	12.2972
		N=2 (10 flies/tube)	79.1305	N=2 (15 flies/tube)	38.2349	N=2 (20 flies/tube)	82.4864	N=2 (10 flies/tube)	55.9604	N=2 (20 flies/tube)	8.7002	N=2 (20 flies/tube)	62.2455	N=2 (20 flies/tube)	15.968
		N=3 (10 flies/tube)	89.5354	N=3 (15 flies/tube)	62.0358	N=3 (20 flies/tube)	95.0248	N=3 (10 flies/tube)	55.9078	N=3 (20 flies/tube)	13.0163	N=3 (20 flies/tube)	91.1918	N=3 (20 flies/tube)	9.67431
		N=4 (10 flies/tube)	87.494	N=4 (15 flies/tube)	28.6663	N=4 (20 flies/tube)	86.6074	N=4 (10 flies/tube)	37.9043	N=4 (20 flies/tube)	14.8717	N=4 (20 flies/tube)	53.6646	N=4 (20 flies/tube)	14.8871
		N=5 (17 flies/tube)	63.0023	N=5 (18 flies/tube)	89.0892	N=5 (9 flies/tube)	93.9804	N=5 (15 flies/tube)	43.0172	N=5 (24 flies/tube)	12.7472	N=5 (13 flies/tube)	63.2885	N=5 (30 flies/tube)	12.0549
