# Supplementary material for: A missense mutation in human INSC causes peripheral neuropathy
Source: EMBO Mol Med. 2024 Apr 8;16(5):4. doi: 10.1038/s44321-024-00062-w (PMC11099080; doi:10.1038/s44321-024-00062-w)
Supplement: Supplementary file 5 — Source data Fig. 2 [file 44321_2024_62_MOESM5_ESM.zip › Figure 2/Fig2D.xlsx]

## Sheet: 工作表1
	Figure 2D
	genotypes	CRISPR KI 305 K > M hetero		CRISPR KI 305 K > M homo		CRISPR KI 305 K > R hetero		CRISPR KI 305 K > R homo
	total flies number	56		53		50		49
		# of N & flies	climbing %	# of N & flies	climbing %	# of N & flies	climbing %	# of N & flies	climbing %
	Week 1	N=1 (10 flies/tube)	94.7949	N=1 (10 flies/tube)	81.1711	N=1 (10 flies/tube)	80.4267	N=1 (10 flies/tube)	81.2245
		N=2 (10 flies/tube)	82.5705	N=2 (10 flies/tube)	90.2815	N=2 (10 flies/tube)	88.9456	N=2 (10 flies/tube)	72.0978
		N=3 (10 flies/tube)	82.3874	N=3 (10 flies/tube)	92.5014	N=3 (10 flies/tube)	95.9447	N=3 (10 flies/tube)	79.3657
		N=4 (10 flies/tube)	90.3511	N=4 (10 flies/tube)	97.5481	N=4 (10 flies/tube)	97.1794	N=4 (10 flies/tube)	72.3934
		N=5 (16 flies/tube)	93.3724	N=5 (13 flies/tube)	82.9613	N=5 (10 flies/tube)	94.7161	N=5 (9 flies/tube)	76.3191
	Week 2	N=1 (10 flies/tube)	88.8938	N=1 (10 flies/tube)	80.5131	N=1 (10 flies/tube)	85.9415	N=1 (10 flies/tube)	52.3649
		N=2 (10 flies/tube)	96.5235	N=2 (10 flies/tube)	74.2713	N=2 (10 flies/tube)	86.6034	N=2 (10 flies/tube)	27.7798
		N=3 (10 flies/tube)	94.3371	N=3 (10 flies/tube)	83.9836	N=3 (10 flies/tube)	90.6307	N=3 (10 flies/tube)	42.7009
		N=4 (10 flies/tube)	70.6339	N=4 (10 flies/tube)	95.1388	N=4 (10 flies/tube)	94.7005	N=4 (10 flies/tube)	27.7157
		N=5 (16 flies/tube)	84.0892	N=5 (13 flies/tube)	86.0991	N=5 (10 flies/tube)	86.6856	N=5 (9 flies/tube)	34.1803
	Week 3	N=1 (10 flies/tube)	81.5508	N=1 (10 flies/tube)	83.0652	N=1 (10 flies/tube)	59.4353	N=1 (10 flies/tube)	10.1469
		N=2 (10 flies/tube)	85.7109	N=2 (10 flies/tube)	88.8915	N=2 (10 flies/tube)	52.3796	N=2 (10 flies/tube)	16.2674
		N=3 (10 flies/tube)	80.193	N=3 (10 flies/tube)	85.6866	N=3 (10 flies/tube)	49.3514	N=3 (10 flies/tube)	7.87264
		N=4 (10 flies/tube)	85.8913	N=4 (10 flies/tube)	84.8507	N=4 (10 flies/tube)	48.9161	N=4 (10 flies/tube)	13.2282
		N=5 (16 flies/tube)	79.4607	N=5 (13 flies/tube)	86.7407	N=5 (10 flies/tube)	45.6792	N=5 (9 flies/tube)	19.1745
