# Supplementary material for: A missense mutation in human INSC causes peripheral neuropathy
Source: EMBO Mol Med. 2024 Apr 8;16(5):4. doi: 10.1038/s44321-024-00062-w (PMC11099080; doi:10.1038/s44321-024-00062-w)
Supplement: Supplementary file 5 — Source data Fig. 2 [file 44321_2024_62_MOESM5_ESM.zip › Figure 2/Fig2I.xlsx]

## Sheet: 工作表2
	Figure 2I
	genotypes	iav>UAS-GFP		iav>UAS-insc-RNAi		iav>UAS-Baz-RNAi		iav>UAS-Pins-RNAi
	total flies number	129		50		44		55
		# of N & flies	climbing %	# of N & flies	climbing %	# of N & flies	climbing %	# of N & flies	climbing %
	Week 1	N=1 (25 flies/tube)	94.5953	N=1 (10 flies/tube)	78.7055	N=1 (10 flies/tube)	84.8974	N=1 (10 flies/tube)	78.3336
		N=2 (25 flies/tube)	70.1242	N=2 (10 flies/tube)	72.9471	N=2 (10 flies/tube)	89.0667	N=2 (10 flies/tube)	90.9566
		N=3 (25 flies/tube)	82.0772	N=3 (10 flies/tube)	82.9569	N=3 (10 flies/tube)	93.8585	N=3 (10 flies/tube)	74.4712
		N=4 (25 flies/tube)	88.16	N=4 (10 flies/tube)	84.8357	N=4 (10 flies/tube)	89.5188	N=4 (10 flies/tube)	81.6539
		N=5 (29 flies/tube)	80.2031	N=5 (10 flies/tube)	83.4589	N=5 (4 flies/tube)	88.118	N=5 (15 flies/tube)	91.7086
	Week 2	N=1 (25 flies/tube)	70.6486	N=1 (10 flies/tube)	70.0941	N=1 (10 flies/tube)	47.7047	N=1 (10 flies/tube)	67.5168
		N=2 (25 flies/tube)	87.0365	N=2 (10 flies/tube)	73.9887	N=2 (10 flies/tube)	86.0235	N=2 (10 flies/tube)	70.6918
		N=3 (25 flies/tube)	75.5225	N=3 (10 flies/tube)	64.0249	N=3 (10 flies/tube)	56.9913	N=3 (10 flies/tube)	79.2464
		N=4 (25 flies/tube)	88.9775	N=4 (10 flies/tube)	74.8591	N=4 (10 flies/tube)	68.0001	N=4 (10 flies/tube)	87.1758
		N=5 (29 flies/tube)	76.4237	N=5 (10 flies/tube)	75.1157	N=5 (4 flies/tube)	77.0457	N=5 (15 flies/tube)	67.0562
	Week 3	N=1 (25 flies/tube)	76.0285	N=1 (10 flies/tube)	13.9005	N=1 (10 flies/tube)	54.787	N=1 (10 flies/tube)	53.5417
		N=2 (25 flies/tube)	70.2916	N=2 (10 flies/tube)	12.0407	N=2 (10 flies/tube)	48.7057	N=2 (10 flies/tube)	50.2264
		N=3 (25 flies/tube)	63.628	N=3 (10 flies/tube)	24.2057	N=3 (10 flies/tube)	59.5805	N=3 (10 flies/tube)	63.3366
		N=4 (25 flies/tube)	77.4831	N=4 (10 flies/tube)	12.2113	N=4 (10 flies/tube)	66.8459	N=4 (10 flies/tube)	56.8004
		N=5 (29 flies/tube)	77.2909	N=5 (10 flies/tube)	27.0859	N=5 (4 flies/tube)	61.1795	N=5 (15 flies/tube)	65.0159
