# Supplementary material for: A missense mutation in human INSC causes peripheral neuropathy
Source: EMBO Mol Med. 2024 Apr 8;16(5):4. doi: 10.1038/s44321-024-00062-w (PMC11099080; doi:10.1038/s44321-024-00062-w)
Supplement: Supplementary file 5 — Source data Fig. 2 [file 44321_2024_62_MOESM5_ESM.zip › Figure 2/Fig2L.xlsx]

## Sheet: 工作表1
	Figure 2L
	Stride length / Body length
	T2 leg		T3 leg
	EtOH	RU486	EtOH	RU486
	0.529762	0.481965	0.590765	0.674325
	0.540938	0.385974	0.598138	0.663444
	0.309548	0.459707	0.315086	0.712485
	0.427271	0.473939	0.387485	0.642515
	0.280683	0.58473	0.38959	0.717503
