# Supplementary material for: A missense mutation in human INSC causes peripheral neuropathy
Source: EMBO Mol Med. 2024 Apr 8;16(5):4. doi: 10.1038/s44321-024-00062-w (PMC11099080; doi:10.1038/s44321-024-00062-w)
Supplement: Supplementary file 5 — Source data Fig. 2 [file 44321_2024_62_MOESM5_ESM.zip › Figure 2/Fig2M.xlsx]

## Sheet: 工作表2
	Figure 2M
	Ratio T3 / T2 Stride length
	EtOH	RU486
	1.11515	1.39912
	1.10574	1.71888
	1.01789	1.54987
	0.906884	1.35569
	1.388	1.22707
