# Supplementary material for: A missense mutation in human INSC causes peripheral neuropathy
Source: EMBO Mol Med. 2024 Apr 8;16(5):4. doi: 10.1038/s44321-024-00062-w (PMC11099080; doi:10.1038/s44321-024-00062-w)
Supplement: Supplementary file 5 — Source data Fig. 2 [file 44321_2024_62_MOESM5_ESM.zip › Figure 2/Fig2N.xlsx]

## Sheet: 工作表1
	Figure 2N
	Leg trajectory domain intersection
	T1 & T2		T2 & T3		T1 & T3
	EtOH	RU486	EtOH	RU486	EtOH	RU486
	0	0	0	0.009	0	0
	0	0	0	0.002	0	0
	0	0	0	0.08	0	0
	0	0	0	0.001	0	0
	0	0	0	0.043	0	0
