# Supplementary material for: A missense mutation in human INSC causes peripheral neuropathy
Source: EMBO Mol Med. 2024 Apr 8;16(5):4. doi: 10.1038/s44321-024-00062-w (PMC11099080; doi:10.1038/s44321-024-00062-w)
Supplement: Supplementary file 6 — Source data Fig. 3 [file 44321_2024_62_MOESM6_ESM.zip]

Archive with 77 entries (74 files):
- Figure 3/
- Figure 3/._Fig3C.xlsx
- Figure 3/._Fig3E.xlsx
- Figure 3/._Fig3F.xlsx
- Figure 3/._Fig3G.xlsx
- Figure 3/Fig3B/
- Figure 3/Fig3B/._Fig3B-INSC shRNA-1-DAPI.tif
- Figure 3/Fig3B/._Fig3B-INSC shRNA-1-Merge.tif
- Figure 3/Fig3B/._Fig3B-INSC shRNA-1-PI.tif
- Figure 3/Fig3B/._Fig3B-INSC shRNA-2-DAPI.tif
- Figure 3/Fig3B/._Fig3B-INSC shRNA-2-Merge.tif
- Figure 3/Fig3B/._Fig3B-INSC shRNA-2-PI.tif
- Figure 3/Fig3B/._Fig3B-scramble shRNA-DAPI.tif
- Figure 3/Fig3B/._Fig3B-scramble shRNA-Merge.tif
- Figure 3/Fig3B/._Fig3B-scramble shRNA-PI.tif
- Figure 3/Fig3B/Fig3B-INSC shRNA-1-DAPI.tif
- Figure 3/Fig3B/Fig3B-INSC shRNA-1-Merge.tif
- Figure 3/Fig3B/Fig3B-INSC shRNA-1-PI.tif
- Figure 3/Fig3B/Fig3B-INSC shRNA-2-DAPI.tif
- Figure 3/Fig3B/Fig3B-INSC shRNA-2-Merge.tif
- Figure 3/Fig3B/Fig3B-INSC shRNA-2-PI.tif
- Figure 3/Fig3B/Fig3B-scramble shRNA-DAPI.tif
- Figure 3/Fig3B/Fig3B-scramble shRNA-Merge.tif
- Figure 3/Fig3B/Fig3B-scramble shRNA-PI.tif
- Figure 3/Fig3C.xlsx
- Figure 3/Fig3D/
- Figure 3/Fig3D/._Fig3D-W1-UAS-Baz-RNAi-DAPI.tif
- Figure 3/Fig3D/._Fig3D-W1-UAS-Baz-RNAi-Merge.tif
- Figure 3/Fig3D/._Fig3D-W1-UAS-Baz-RNAi-PI.tif
- Figure 3/Fig3D/._Fig3D-W1-UAS-Insc-RNAi-DAPI.tif
- Figure 3/Fig3D/._Fig3D-W1-UAS-Insc-RNAi-Merge.tif
- Figure 3/Fig3D/._Fig3D-W1-UAS-Insc-RNAi-PI.tif
- Figure 3/Fig3D/._Fig3D-W1-UAS-Pins-RNAi-DAPI.tif
- Figure 3/Fig3D/._Fig3D-W1-UAS-Pins-RNAi-Merge.tif
- Figure 3/Fig3D/._Fig3D-W1-UAS-Pins-RNAi-PI.tif
- Figure 3/Fig3D/._Fig3D-W1-UAS-w-RNAi-DAPI.tif
- Figure 3/Fig3D/._Fig3D-W1-UAS-w-RNAi-Merge.tif
- Figure 3/Fig3D/._Fig3D-W1-UAS-w-RNAi-PI.tif
- Figure 3/Fig3D/._Fig3D-W3-UAS-Baz-RNAi-DAPI.tif
- Figure 3/Fig3D/._Fig3D-W3-UAS-Baz-RNAi-Merge.tif
- Figure 3/Fig3D/._Fig3D-W3-UAS-Baz-RNAi-PI.tif
- Figure 3/Fig3D/._Fig3D-W3-UAS-Insc-RNAi-DAPI.tif
- Figure 3/Fig3D/._Fig3D-W3-UAS-Insc-RNAi-Merge.tif
- Figure 3/Fig3D/._Fig3D-W3-UAS-Insc-RNAi-PI.tif
- Figure 3/Fig3D/._Fig3D-W3-UAS-Pins-RNAi-DAPI.tif
- Figure 3/Fig3D/._Fig3D-W3-UAS-Pins-RNAi-Merge.tif
- Figure 3/Fig3D/._Fig3D-W3-UAS-Pins-RNAi-PI.tif
- Figure 3/Fig3D/._Fig3D-W3-UAS-w-RNAi-DAPI.tif
- Figure 3/Fig3D/._Fig3D-W3-UAS-w-RNAi-Merge.tif
- Figure 3/Fig3D/._Fig3D-W3-UAS-w-RNAi-PI.tif
- Figure 3/Fig3D/Fig3D-W1-UAS-Baz-RNAi-DAPI.tif
- Figure 3/Fig3D/Fig3D-W1-UAS-Baz-RNAi-Merge.tif
- Figure 3/Fig3D/Fig3D-W1-UAS-Baz-RNAi-PI.tif
- Figure 3/Fig3D/Fig3D-W1-UAS-Insc-RNAi-DAPI.tif
- Figure 3/Fig3D/Fig3D-W1-UAS-Insc-RNAi-Merge.tif
- Figure 3/Fig3D/Fig3D-W1-UAS-Insc-RNAi-PI.tif
- Figure 3/Fig3D/Fig3D-W1-UAS-Pins-RNAi-DAPI.tif
- Figure 3/Fig3D/Fig3D-W1-UAS-Pins-RNAi-Merge.tif
- Figure 3/Fig3D/Fig3D-W1-UAS-Pins-RNAi-PI.tif
- Figure 3/Fig3D/Fig3D-W1-UAS-w-RNAi-DAPI.tif
- Figure 3/Fig3D/Fig3D-W1-UAS-w-RNAi-Merge.tif
- Figure 3/Fig3D/Fig3D-W1-UAS-w-RNAi-PI.tif
- Figure 3/Fig3D/Fig3D-W3-UAS-Baz-RNAi-DAPI.tif
- Figure 3/Fig3D/Fig3D-W3-UAS-Baz-RNAi-Merge.tif
- Figure 3/Fig3D/Fig3D-W3-UAS-Baz-RNAi-PI.tif
- Figure 3/Fig3D/Fig3D-W3-UAS-Insc-RNAi-DAPI.tif
- Figure 3/Fig3D/Fig3D-W3-UAS-Insc-RNAi-Merge.tif
- Figure 3/Fig3D/Fig3D-W3-UAS-Insc-RNAi-PI.tif
- Figure 3/Fig3D/Fig3D-W3-UAS-Pins-RNAi-DAPI.tif
- Figure 3/Fig3D/Fig3D-W3-UAS-Pins-RNAi-Merge.tif
- Figure 3/Fig3D/Fig3D-W3-UAS-Pins-RNAi-PI.tif
- Figure 3/Fig3D/Fig3D-W3-UAS-w-RNAi-DAPI.tif
- Figure 3/Fig3D/Fig3D-W3-UAS-w-RNAi-Merge.tif
- Figure 3/Fig3D/Fig3D-W3-UAS-w-RNAi-PI.tif
- Figure 3/Fig3E.xlsx
- Figure 3/Fig3F.xlsx
- Figure 3/Fig3G.xlsx
