# Supplementary material for: A missense mutation in human INSC causes peripheral neuropathy
Source: EMBO Mol Med. 2024 Apr 8;16(5):4. doi: 10.1038/s44321-024-00062-w (PMC11099080; doi:10.1038/s44321-024-00062-w)
Supplement: Supplementary file 6 — Source data Fig. 3 [file 44321_2024_62_MOESM6_ESM.zip › Figure 3/Fig3C.xlsx]

## Sheet: 工作表2
	Figure 3C
	Pearson's Coefficient
	Scramble shRNA	INSC shRNA-1	INSC shRNA-2
	-0.12	0.95	0.58
	-0.03	0.94	0.93
	-0.06	0.9	0.86
	-0.06	0.92	0.47
	-0.06	0.88	0.51
	-0.04	0.94	0.31
	0.07	0.9	0.88
	0.1	0.85	0.93
	-0.01	0.93	0.95
	-0.13	0.97	0.91
	0.02	0.92	0.95
	-0.04	0.93	0.93
	0.18	0.92	0.9
	0.16	0.91	0.97
	0.56	0.82	0.85
	0.05	0.85	0.88
	0.1	0.85	0.85
	0.19		0.9
	0.03		0.94
	0.2		0.92
	0.33		0.94
	0.32
