# Supplementary material for: A missense mutation in human INSC causes peripheral neuropathy
Source: EMBO Mol Med. 2024 Apr 8;16(5):4. doi: 10.1038/s44321-024-00062-w (PMC11099080; doi:10.1038/s44321-024-00062-w)
Supplement: Supplementary file 6 — Source data Fig. 3 [file 44321_2024_62_MOESM6_ESM.zip › Figure 3/Fig3F.xlsx]

## Sheet: 工作表2
	Figure 3F
	Week1
	Relative intensity of DAPI				Relative intensity of PI				Pearson's Coefficient				% of climbing (X100)
	K/M	M/M	K/R	R/R	K/M	M/M	K/R	R/R	K/M	M/M	K/R	R/R	K/M	M/M	K/R	R/R
	1.76163	1.27239	1.37933	1.0719	1.76122	1.43405	1.39028	2.46639	0.55	0.66	0.63	0.77	0.894737	0.875	0.944444	0.8
	0.951777	1.00789	1.16581	1.19389	1.84011	1.13462	1.15141	2.60881	0.69	0.65	0.6	0.7	0.789474	0.9375	0.888889	0.84
	1.19069	1.00789	0.938869	0.92187	1.37608	1.13462	1.727	2.07521	0.68	0.65	0.81	0.78	0.894737	0.8125	0.944444	0.8
	1.13356		0.776793	1.41592	1.09571		1.23282	3.79589	0.65		0.69	0.86	0.947368	0.875	0.944444	0.76
	1.6058			0.996194	0.85993			2.77247				0.7	0.947368	0.875	0.944444	0.8
				0.838204				3.96484					0.842105	0.875	0.944444	0.84
													0.947368	0.9375	0.944444	0.84
	Week3
	Relative intensity of DAPI				Relative intensity of PI				Pearson's Coefficient				% of climbing (X100)
	K/M	M/M	K/R	R/R	K/M	M/M	K/R	R/R	K/M	M/M	K/R	R/R	K/M	M/M	K/R	R/R
	0.785092	0.969402	1.0539	0.768421	0.901618	0.826503	2.1574	1.7282	0.64	0.68	0.75	0.75	0.8	0.85	0.5	0.142857
	1.24226	0.77169	1.14281	0.615559	0.949025	0.984179	2.60593	2.43467	0.64	0.65	0.84	0.8	0.733333	0.9	0.5	0.142857
	0.76296	0.8869	0.95364	0.885245	1.12912	1.30691	1.75048	2.7157	0.7	0.65	0.72	0.77	0.733333	0.85	0.625	0
			1.39594	0.840847			1.99345	4.10891			0.79	0.71	0.866667	0.9	0.5	0.142857
				0.709788				2.09597				0.88	0.8	0.95	0.375	0
				0.941163				3.01428				0.72	0.733333	0.85	0.5	0.285714
													0.8	0.9	0.5	0.285714
