# Supplementary material for: A missense mutation in human INSC causes peripheral neuropathy
Source: EMBO Mol Med. 2024 Apr 8;16(5):4. doi: 10.1038/s44321-024-00062-w (PMC11099080; doi:10.1038/s44321-024-00062-w)
Supplement: Supplementary file 6 — Source data Fig. 3 [file 44321_2024_62_MOESM6_ESM.zip › Figure 3/Fig3G.xlsx]

## Sheet: 工作表2
	Figure 3G
	K/M
	Relative intensity of DAPI				Relative intensity of PI				Pearson's Coefficient				% of climbing (X100)
	+	hINSC-WT	hINSC-M70R	dInsc-WT	+	hINSC-WT	hINSC-M70R	dInsc-WT	+	hINSC-WT	hINSC-M70R	dInsc-WT	+	hINSC-WT	hINSC-M70R	dInsc-WT
	0.683872	0.747231	1.15981	1.00473	1.19086	0.91552	1.01457	1.30644	0.64	0.69	0.7	0.54	0.8	0.868421	0.857143	0.857143
	0.940774	1.22059	0.934707	0.850676	0.865255	1.16224	1.26723	1.13782	0.64	0.52	0.73	0.6	0.633333	0.947368	0.714286	0.828571
	1.37035	0.734161	0.998682	0.86623	1.07583	1.15578	1.41992	0.722288	0.7	0.56	0.65	0.61	0.833333	0.842105	0.857143	0.942857
	1.00813	0.834757	1.07676		1.01622	0.985999	1.22569		0.68	0.68			0.866667	0.894737	0.857143	0.857143
	0.97304	0.806621			0.933016	0.780297				0.7			0.7	0.868421	0.857143	0.857143
	1.02384				0.918827								0.733333	0.842105	1	0.857143
														0.868421	0.857143	0.857143
	K/R
	Relative intensity of DAPI				Relative intensity of PI				Pearson's Coefficient				% of climbing (X100)
	+	hINSC-WT	hINSC-M70R	dInsc-WT	+	hINSC-WT	hINSC-M70R	dInsc-WT	+	hINSC-WT	hINSC-M70R	dInsc-WT	+	hINSC-WT	hINSC-M70R	dInsc-WT
	0.839237	0.697343	0.742232	0.912772	2.23226	0.463297	0.714575	0.54443	0.75	0.63	0.71	0.65	0.4	0.933333	0.666667	0.941176
	0.931051	1.19403	0.84438	1.53382	2.52222	0.450217	1.07337	0.534995	0.84	0.7	0.74	0.67	0.6	0.933333	0.833333	0.882353
	1.13305	0.905524	1.20535	0.82822	1.26899	0.633145	1.09952	0.629456	0.75	0.71	0.79	0.69	0.625	0.933333	0.833333	0.941176
	1.18275	0.522236	0.777616	0.636296	1.64272	0.288441	0.735491	0.403554	0.79	0.7	0.78	0.4	0.5	0.866667	0.666667	0.911765
	0.859311	0.632372	1.02368	0.858546	2.51611	0.440435	1.06608	0.577577	0.89	0.7	0.7	0.52	0.475	0.933333	0.833333	0.911765
		0.568802	0.810617	0.537178		0.421018	0.639596	0.42894		0.71	0.69		0.5	0.933333	0.5	0.970588
										0.71				0.933333	0.666667	0.941176
