# Supplementary material for: A missense mutation in human INSC causes peripheral neuropathy
Source: EMBO Mol Med. 2024 Apr 8;16(5):4. doi: 10.1038/s44321-024-00062-w (PMC11099080; doi:10.1038/s44321-024-00062-w)
Supplement: Supplementary file 7 — Source data Fig. 4 [file 44321_2024_62_MOESM7_ESM.zip]

Archive with 60 entries (54 files):
- Figure 4/
- Figure 4/._Fig4A.xlsx
- Figure 4/._Fig4D.xlsx
- Figure 4/._Fig4E.xlsx
- Figure 4/._Fig4F.xlsx
- Figure 4/._Fig4H.xlsx
- Figure 4/._Fig4J.xlsx
- Figure 4/._Fig4L.xlsx
- Figure 4/Fig4A.xlsx
- Figure 4/Fig4B/
- Figure 4/Fig4B/._Fig4B-actin.tif
- Figure 4/Fig4B/._Fig4B-hINSC.tif
- Figure 4/Fig4B/Fig4B-GAPDH.TIF
- Figure 4/Fig4B/Fig4B-hINSC.TIF
- Figure 4/Fig4C/
- Figure 4/Fig4C/._Fig4C-W1-UAS-hINSC-M70R-Merge.tif
- Figure 4/Fig4C/._Fig4C-W1-UAS-hINSC-WT-Merge.tif
- Figure 4/Fig4C/._Fig4C-W3-UAS-hINSC-M70R-Merge.tif
- Figure 4/Fig4C/._Fig4C-W3-UAS-hINSC-WT-Merge.tif
- Figure 4/Fig4C/Fig4C-W1-UAS-hINSC-M70R-Merge.tif
- Figure 4/Fig4C/Fig4C-W1-UAS-hINSC-WT-Merge.tif
- Figure 4/Fig4C/Fig4C-W3-UAS-hINSC-M70R-Merge.tif
- Figure 4/Fig4C/Fig4C-W3-UAS-hINSC-WT-Merge.tif
- Figure 4/Fig4D.xlsx
- Figure 4/Fig4E.xlsx
- Figure 4/Fig4F.xlsx
- Figure 4/Fig4G/
- Figure 4/Fig4G/._Fig4G-hINSC-M70R&LGN-hINSC (red).tif
- Figure 4/Fig4G/._Fig4G-hINSC-M70R&LGN-LGN (green).tif
- Figure 4/Fig4G/._Fig4G-hINSC-M70R&LGN-Merge.tif
- Figure 4/Fig4G/._Fig4G-hINSC-WT&LGN-hINSC (red).tif
- Figure 4/Fig4G/._Fig4G-hINSC-WT&LGN-LGN (green).tif
- Figure 4/Fig4G/._Fig4G-hINSC-WT&LGN-Merge.tif
- Figure 4/Fig4G/Fig4G-hINSC-M70R&LGN-hINSC (red).tif
- Figure 4/Fig4G/Fig4G-hINSC-M70R&LGN-LGN (green).tif
- Figure 4/Fig4G/Fig4G-hINSC-M70R&LGN-Merge.tif
- Figure 4/Fig4G/Fig4G-hINSC-WT&LGN-hINSC (red).tif
- Figure 4/Fig4G/Fig4G-hINSC-WT&LGN-LGN (green).tif
- Figure 4/Fig4G/Fig4G-hINSC-WT&LGN-Merge.tif
- Figure 4/Fig4H.xlsx
- Figure 4/Fig4I/
- Figure 4/Fig4I/._Fig4I-hINSC-M70R&PAR3-hINSC (red).tif
- Figure 4/Fig4I/._Fig4I-hINSC-M70R&PAR3-Merge.tif
- Figure 4/Fig4I/._Fig4I-hINSC-M70R&PAR3-PAR3 (green).tif
- Figure 4/Fig4I/._Fig4I-hINSC-WT&PAR3-hINSC (red).tif
- Figure 4/Fig4I/._Fig4I-hINSC-WT&PAR3-Merge.tif
- Figure 4/Fig4I/._Fig4I-hINSC-WT&PAR3-PAR3 (green).tif
- Figure 4/Fig4I/Fig4I-hINSC-M70R&PAR3-hINSC (red).tif
- Figure 4/Fig4I/Fig4I-hINSC-M70R&PAR3-Merge.tif
- Figure 4/Fig4I/Fig4I-hINSC-M70R&PAR3-PAR3 (green).tif
- Figure 4/Fig4I/Fig4I-hINSC-WT&PAR3-hINSC (red).tif
- Figure 4/Fig4I/Fig4I-hINSC-WT&PAR3-Merge.tif
- Figure 4/Fig4I/Fig4I-hINSC-WT&PAR3-PAR3 (green).tif
- Figure 4/Fig4J.xlsx
- Figure 4/Fig4K/
- Figure 4/Fig4K/._Fig4K-UAS-hINSC-M70R.tif
- Figure 4/Fig4K/._Fig4K-UAS-hINSC-WT.tif
- Figure 4/Fig4K/Fig4K-UAS-hINSC-M70R.tif
- Figure 4/Fig4K/Fig4K-UAS-hINSC-WT.tif
- Figure 4/Fig4L.xlsx
