# Supplementary material for: A missense mutation in human INSC causes peripheral neuropathy
Source: EMBO Mol Med. 2024 Apr 8;16(5):4. doi: 10.1038/s44321-024-00062-w (PMC11099080; doi:10.1038/s44321-024-00062-w)
Supplement: Supplementary file 7 — Source data Fig. 4 [file 44321_2024_62_MOESM7_ESM.zip › Figure 4/Fig4A.xlsx]

## Sheet: 工作表1
	Figure 4A
	Fold Change
	normal in family	young patients	young patients	old patients
	1.57203	0.995503	0.0516202	0.0799744
	0.692266	0.830491	0.331362	0.0569617
	0.813804	1.34549	0.00806567	0.00027826
	0.591262	0.881373	0.0139029	0.00350492
	1.10068	0.855983	0.599402	0.00210005
	1.52781	0.929483	0.18667	0.00468357
	0.8758	0.551559	0.543738	0.00825231
	1.14181	1.83582	0.908982	0.465494
	0.973586	1.01824	1.04642	0.629001
	1.50823	2.08488	0.0218746	0.56595
	0.663028	0.632111	0.0035644	0.424145
	1.91789	1.24638	0.00772721	0.41277
	0.926526	0.844511	0.713026	0.649413
	1.0793	1.47303	0.851	0.634586
	0.593945	1.26292	0.581356	0.52479
	1.05394	0.66204	0.378391	0.540981
	1.69372	0.93135	1.09691
	1.20097	1.67314	0.548452
	1.87817		0.456949
	1.31937		0.448023
	1.78294		1.24571
	0.95878		1.22263
	1.05249		0.992916
	1.4889		0.764074
			0.414879
			0.865441
			1.09723
			0.736956
			0.693948
			0.846453
