# Supplementary material for: A missense mutation in human INSC causes peripheral neuropathy
Source: EMBO Mol Med. 2024 Apr 8;16(5):4. doi: 10.1038/s44321-024-00062-w (PMC11099080; doi:10.1038/s44321-024-00062-w)
Supplement: Supplementary file 7 — Source data Fig. 4 [file 44321_2024_62_MOESM7_ESM.zip › Figure 4/Fig4D.xlsx]

## Sheet: 工作表2
	Figure 4D
	Week1						Week3
	WT			M70R			WT			M70R
	X	Y-1	Y-2	X	Y-1	Y-2	X	Y-1	Y-2	X	Y-1	Y-2
	Distance (um)	hINSC-WT-EGFP	dPins-mCherry	Distance (um)	hINSC-M70R-EGFP	dPins-mCherry	Distance (um)	hINSC-WT-EGFP	dPins-mCherry	Distance (um)	hINSC-M70R-EGFP	dPins-mCherry
	0	17.556	52.222	0	52.444	50.444	0	91	79	0	47	112.889
	0.02067	25.939	57.375	0.02	49.465	43.474	0.02	92.848	64.084	0.02	45.2864	100.285
	0.04133	24.732	62.266	0.04	48.65	43.436	0.04	88.101	81.201	0.04	41.9536	81.19
	0.062	21.288	65.86	0.06	49.887	49.945	0.06	74.25	83.92	0.06	39.5597	71.852
	0.08267	34.3	73.369	0.08	54.321	68.095	0.08	77.751	85.573	0.08	36.1012	74.711
	0.10333	39.714	77.216	0.1	50.807	80.382	0.1	92.795	77.172	0.1	40.5531	83.411
	0.124	38.493	77.053	0.12	51.809	78.123	0.12	85.244	87.539	0.12	39.8595	81.477
	0.14467	57.69	69.539	0.14	58.548	59.031	0.14	83.319	108.01	0.14	36.6678	88.965
	0.16533	72.24	59.005	0.16	72.783	55.95	0.16	76.326	110.602	0.16	38.3208	99.024
	0.186	73.463	61.188	0.18	67.596	55.935	0.18	86.129	105.149	0.18	35.7876	110.84
	0.20667	81.783	61.1	0.2	69.377	66.803	0.2	84.417	102.912	0.2	38.0347	118.3
	0.22733	77.401	64.77	0.22	71.27	79.405	0.22	89.734	99.414	0.22	38.5062	111.402
	0.248	82.162	52.349	0.24	68.516	122.121	0.24	92.858	104.513	0.24	35.2137	114.425
	0.26867	103.723	49.162	0.26	65.025	106.505	0.26	90.755	91.198	0.26	39.2212	107.061
	0.28933	114.791	67.196	0.28	66.532	97.534	0.28	98.993	91.299	0.28	41.9288	102.6
	0.31	130.197	87.205	0.3	61.957	98.963	0.3	90.961	83.447	0.3	46.3253	88.935
	0.33067	137.303	87.268	0.32	67.977	106.804	0.32	83.315	81.927	0.32	47.2925	82.306
	0.35133	136.167	85.641	0.34	67.541	99.798	0.34	96.207	76.002	0.34	44.4736	73.892
	0.372	153.048	94.866	0.36	61.527	98.932	0.36	104.98	81.983	0.36	47.3985	68.887
	0.39267	142.567	94.478	0.38	67.435	77.77	0.38	95.151	72.49	0.38	44.9316	73.582
	0.41333	113.872	101.043	0.4	67.294	72.046	0.4	94.232	62.761	0.4	36.829	81.445
	0.434	104.08	102.733	0.42	66.842	63.3	0.42	109.633	67.086	0.42	41.7735	92.745
	0.45467	95.83	108.181	0.44	66.063	67.919	0.44	95.98	74.519	0.44	43.5868	100.404
	0.47533	91.208	128.363	0.46	64.161	60.908	0.46	117.515	66.877	0.46	37.1395	99.869
	0.496	111.915	138.715	0.48	62.838	54.177	0.48	122.152	74.477	0.48	42.4778	131.844
	0.51667	138.172	146.462	0.5	56.971	57.842	0.5	125.703	82.838	0.5	44.7911	152.661
	0.53733	148.421	159.794	0.52	50.616	68.528	0.52	111.743	87.019	0.52	39.1392	152.929
	0.558	171.157	165.169	0.54	46.465	104.894	0.54	115.319	89.323	0.54	42.2733	131.586
	0.57867	179.096	158.167	0.56	56.743	110.508	0.56	120.654	91.045	0.56	46.1706	117.893
	0.59933	145.997	145.88	0.58	52.984	77.305	0.58	121.121	105.585	0.58	43.2793	187.138
	0.62	120.267	148.292	0.6	54.747	49.03	0.6	134.634	106.699	0.6	38.1677	191
	0.64067	108.813	151.576	0.62	44.486	25.482	0.62	152.078	114.622	0.62	44.9425	191
	0.66133	98.516	145.132	0.64	32.816	17.917	0.64	163.52	109.809	0.64	40.7597	191
	0.682	88.572	140.467	0.66	29.979	15.764	0.66	167.35	110.547	0.66	45.3294	191
	0.70267	91.338	131.633	0.68	27.651	5.869	0.68	174.26	110.599	0.68	47.0042	191
	0.72333	86.915	142.192	0.7	30.988	10.025	0.7	161.142	98.619	0.7	46.6199	191
	0.744	73.212	155.327	0.72	31.548	7.881	0.72	159.377	94.996	0.72	41.4868	191
	0.76467	69.821	163.215	0.74	29.721	19.116	0.74	155.012	99.808	0.74	41.4072	191
	0.78533	67.762	143.623	0.76	27.143	48.692	0.76	156.372	87.27	0.76	36.7618	191
	0.806	67.731	125.924	0.78	29.229	54.03	0.78	160.433	88.667	0.78	39.4688	191
	0.82667	59.48	130.185	0.8	39.688	62.634	0.8	156.566	90.887	0.8	40.4226	191
	0.84733	71.765	138.391	0.82	40.333	86.151	0.82	146.867	109.312	0.82	39.2313	191
	0.868	80.698	137.998	0.84	35.974	75.236	0.84	137.669	124.471	0.84	42.2311	191
	0.88867	87.788	133.227	0.86	30.563	28.853	0.86	122.52	125.239	0.86	37.5266	179.187
	0.90933	94.054	148.165	0.88	34.64	10.061	0.88	119.222	128.716	0.88	37.2892	158.774
	0.93	91.663	178.055	0.9	29.462	4.301	0.9	101.739	127.296	0.9	33.6309	142.468
	0.95067	93.062	190.415	0.92	28.341	12.419	0.92	97.542	118.483	0.92	31.0573	129.461
	0.97133	89.604	169.139	0.94	33.783	21.899	0.94	87.455	121.28	0.94	33.0003	112.418
	0.992	93.701	120.766	0.96	33.508	10.404	0.96	91.809	142.78	0.96	34.2474	130.32
	1.01267	120.194	108.062	0.98	32.358	3.314	0.98	84.517	153.653	0.98	30.3513	177.365
	1.03333	164.747	129.246	1	30.131	6.572	1	79.062	170.756	1	30.6356	191
	1.054	190.757	137.995	1.02	27.778	11.139	1.02	87.725	187.104	1.02	29.8037	191
	1.07467	218.166	123.279	1.04	29.942	13.713	1.04	83.079	191	1.04	29.1768	191
	1.09533	225.652	113.322	1.06	27.527	22.583	1.06	78.218	191	1.06	31.107	187.082
	1.116	226.512	127.784	1.08	28.571	44.193	1.08	72.715	191	1.08	31.5304	188.037
	1.13667	228.21	168.478	1.1	31.612	64.976	1.1	80.838	191	1.1	31.3092	178.467
	1.15733	202.414	191	1.12	46.385	63.286	1.12	80.989	191	1.12	36.4533	162.031
	1.178	178.114	190.744	1.14	49.343	67.395	1.14	81.493	191	1.14	36.4549	144.176
	1.19867	172.795	189.007	1.16	50.254	83.887	1.16	82.043	191	1.16	35.9084	120.218
	1.21933	154.246	187.741	1.18	53.425	93.947	1.18	88.443	188.654	1.18	41.1403	103.553
	1.24	143.234	190.161	1.2	58.333	81.968	1.2	100.787	163.935	1.2	36.718	90.637
	1.26067	150.449	181.614	1.22	68.814	97.224	1.22	107.623	145.409	1.22	32.2417	83.95
	1.28133	189.973	149.792	1.24	74.083	98.491	1.24	112.546	132.319	1.24	32.1744	85.483
	1.302	200.472	147.476	1.26	64.497	81.611	1.26	121.364	127.076	1.26	34.4413	91.216
	1.32267	228.197	148.874	1.28	58.213	67.973	1.28	124.076	124.216	1.28	35.0148	96.31
	1.34333	242.81	140.001	1.3	64.909	47.173	1.3	125.54	130.344	1.3	32.6858	96.967
	1.364	215.776	134.611	1.32	79.013	43.938	1.32	130.944	157.591	1.32	35.2846	104.294
	1.38467	197.142	143.697	1.34	81.473	51.301	1.34	131.457	182.58	1.34	39.0278	115.298
	1.40533	189.465	182.097	1.36	76.167	57.327	1.36	131.22	190.42	1.36	37.0156	103.472
	1.426	173.743	159.259	1.38	76.045	71.676	1.38	123.187	186.243	1.38	37.7271	142.304
	1.44667	181.824	174.214	1.4	97.205	92.515	1.4	110.243	186.761	1.4	34.8262	191
	1.46733	148.545	180.226	1.42	133.591	78.123	1.42	106.123	191	1.42	35.9173	191
	1.488	109.55	161.854	1.44	125.051	77.678	1.44	113.504	191	1.44	44.8225	191
	1.50867	89.605	144.712	1.46	93.933	83.679	1.46	132.28	191	1.46	46.927	191
	1.52933	108.949	160.414	1.48	65.606	99.333	1.48	151.054	191	1.48	46.0057	191
	1.55	104.087	165.145	1.5	68.876	106.745	1.5	151.864	191	1.5	46.1064	191
	1.57067	113.469	182.512	1.52	61.122	97.05	1.52	164.555	191	1.52	52.2732	191
	1.59133	136.598	188.383	1.54	60.027	96.338	1.54	171.328	191	1.54	48.1661	191
	1.612	141.368	191	1.56	62.526	103.653	1.56	171.491	191	1.56	48.0641	191
	1.63267	143.68	191	1.58	67.918	110.744	1.58	178.546	191	1.58	58.1333	191
	1.65333	146.284	191	1.6	74.414	127.231	1.6	175.926	191	1.6	53.3968	191
	1.674	151.351	191	1.62	84.863	148.784	1.62	155.547	191	1.62	42.2415	191
	1.69467	151.066	191	1.64	92.384	175.573	1.64	146.525	191	1.64	44.5088	189.441
	1.71533	146.043	190.455	1.66	87.366	189.63	1.66	149.239	191	1.66	43.637	182.852
	1.736	119.647	182.475	1.68	91.52	191	1.68	138.84	191	1.68	46.6598	185.393
	1.75667	104.972	191	1.7	87.262	191	1.7	144.676	190.806	1.7	53.1864	190.103
	1.77733	107.985	191	1.72	92.204	191	1.72	159.731	190.386	1.72	49.7899	186.414
	1.798	102.295	191	1.74	91.752	190.606	1.74	172.515	190.57	1.74	48.4348	184.894
	1.81867	119.296	191	1.76	101.734	181.267	1.76	193.471	191	1.76	47.5164	178.223
	1.83933	130.124	191	1.78	110.659	141.049	1.78	207.26	191	1.78	37.7683	188.386
	1.86	152.623	191	1.8	102.081	164.139	1.8	219.387	191	1.8	37.4364	191
	1.88067	168.023	191	1.82	84.843	189.753	1.82	243.519	191	1.82	35.413	191
	1.90133	209.539	191	1.84	83.213	191	1.84	254	191	1.84	43.1698	191
	1.922	225.056	191	1.86	84.403	191	1.86	254	191	1.86	35.3232	188.279
	1.94267	228.615	191	1.88	93.835	191	1.88	254	191	1.88	32.656	189.33
	1.96333	236.389	191	1.9	92.068	191	1.9	254	191	1.9	33.3601	168.595
	1.984	241.059	179.91	1.92	83.928	191	1.92	254	191	1.92	34.9092	164.496
	2.00467	214.166	182.806	1.94	91.317	191	1.94	254	191	1.94	36.5986	191
	2.02533	191.764	164.301	1.96	89.246	191	1.96	254	191	1.96	33.2536	191
	2.046	186.504	125.818	1.98	87.204	191	1.98	254	191	1.98	34.4921	191
	2.06667	213.159	114.095	2	86.101	191	2	254	191	2	34.2416	191
	2.08733	249.085	131.073	2.02	83.601	191	2.02	254	191	2.02	40.434	191
	2.108	253.696	121.65	2.04	82.71	191	2.04	254	191	2.04	55.5571	191
	2.12867	254	110.351	2.06	79.862	191	2.06	254	191	2.06	50.0054	191
	2.14933	249.76	130.16	2.08	81.907	191	2.08	254	191	2.08	56.6336	191
	2.17	207.924	122.771	2.1	78.149	182.354	2.1	254	191	2.1	57.9124	191
	2.19067	180.482	120.832	2.12	85.129	156.404	2.12	254	191	2.12	68.2881	191
	2.21133	157.354	103.617	2.14	87.754	148.237	2.14	254	191	2.14	65.8268	191
	2.232	124.531	89.82	2.16	93.23	147.281	2.16	254	191	2.16	63.9572	191
	2.25267	123.647	72.095	2.18	107.202	188.279	2.18	254	191	2.18	76.2917	191
	2.27333	124.399	70.339	2.2	123.8	190.369	2.2	254	191	2.2	71.9251	191
	2.294	132.426	73.874	2.22	133.664	190.159	2.22	254	191	2.22	66.0316	191
	2.31467	113.755	70.757	2.24	162.21	187.559	2.24	254	191	2.24	69.0182	191
	2.33533	124.908	64.202	2.26	170.264	177.887	2.26	253.778	191	2.26	64.0305	191
	2.356	137.643	65.685	2.28	169.758	182.877	2.28	247.713	191	2.28	58.8451	191
	2.37667	142.454	59.262	2.3	165.93	189.166	2.3	231.656	191	2.3	50.6059	191
	2.39733	155.595	62.856	2.32	161.579	190.282	2.32	216.956	191	2.32	50.2239	191
	2.418	147.493	56.305	2.34	157.081	191	2.34	194.448	191	2.34	42.6347	191
	2.43867	134.346	65.831	2.36	153.199	191	2.36	195.485	191	2.36	46.4388	191
	2.45933	123.266	57.711	2.38	140.878	191	2.38	190.671	191	2.38	47.1	191
	2.48	139.857	61.536	2.4	134.874	191	2.4	191.244	191	2.4	47.4437	191
	2.50067	126.317	69.148	2.42	135.17	191	2.42	195.589	191	2.42	50.3482	191
	2.52133	117.176	128.611	2.44	142.72	191	2.44	189.327	191	2.44	53.6588	191
	2.542	107.086	161.676	2.46	135.27	191	2.46	191.851	191	2.46	57.5656	191
	2.56267	95.557	155.034	2.48	121.901	191	2.48	195.101	191	2.48	65.1147	191
	2.58333	86.501	117.321	2.5	137.189	191	2.5	202.248	191	2.5	57.0062	191
	2.604	75.224	87.257	2.52	146.169	185.47	2.52	201.59	191	2.52	57.7033	191
	2.62467	69.66	73.231	2.54	151.321	148.577	2.54	214.609	191	2.54	59.8041	191
	2.64533	69.053	70.524	2.56	164.269	100.398	2.56	227.082	191	2.56	62.52	191
	2.666	76.598	71.866	2.58	154.612	103.088	2.58	226.428	191	2.58	60.3354	191
	2.68667	93.353	79.017	2.6	156.352	128.092	2.6	226.782	191	2.6	47.5629	191
	2.70733	101.355	89.152	2.62	127.503	170.066	2.62	218.375	191	2.62	54.7376	191
	2.728	111.075	86.776	2.64	120.154	186.893	2.64	207.797	191	2.64	48.8932	191
	2.74867	117.115	80.177	2.66	133.683	191	2.66	198.744	191	2.66	44.9981	191
	2.76933	119.465	81.962	2.68	140.694	191	2.68	195.667	191	2.68	48.5427	191
	2.79	118.521	94.671	2.7	145.04	184.904	2.7	183.899	191	2.7	41.8761	191
	2.81067	113.787	119.658	2.72	140.522	140.265	2.72	184.45	191	2.72	34.8479	191
	2.83133	115.279	124.103	2.74	123.24	100.983	2.74	178.771	191	2.74	36.2666	191
	2.852	116.164	107.757	2.76	118.897	93.247	2.76	161.436	191	2.76	40.2493	191
	2.87267	119.885	101.233	2.78	116.769	105.466	2.78	164.936	191	2.78	42.4843	189.986
	2.89333	104.839	107.334	2.8	112.432	119.787	2.8	156.691	191	2.8	37.7972	184.596
	2.914	85.799	121.88	2.82	109.214	129.695	2.82	153.767	191	2.82	38.938	183.337
	2.93467	76.621	118.596	2.84	105.617	122.465	2.84	160.019	191	2.84	42.0839	188.222
	2.95533	71.556	112.473	2.86	101.927	100.796	2.86	155.638	191	2.86	45.9538	190.002
	2.976	68.289	106.264	2.88	103.07	121.983	2.88	169.227	191	2.88	52.42	191
	2.99667	65.186	98.178	2.9	110.384	168.513	2.9	166.816	191	2.9	52.284	182.945
	3.01733	77.481	105.402	2.92	110.444	146.128	2.92	168.818	191	2.92	55.3484	174.283
	3.038	80.778	129.31	2.94	105.767	107.302	2.94	170.508	191	2.94	55.9699	172.292
	3.05867	75.906	162.098	2.96	104.398	130.226	2.96	177.767	191	2.96	53.3706	176.296
	3.07933	89.202	183.625	2.98	96.455	161.729	2.98	174.106	191	2.98	60.9924	191
	3.1	98.763	190.119	3	103.736	178.057	3	186.362	191	3	59.1908	191
	3.12067	110.631	178.825	3.02	95.31	188.091	3.02	163.461	191	3.02	56.4303	191
	3.14133	116.811	154.623	3.04	90.206	191	3.04	175.605	191	3.04	56.0275	191
	3.162	114.767	130.308	3.06	99.814	165.415	3.06	178.75	191	3.06	54.1286	191
	3.18267	111.76	109.091	3.08	100.999	154.903	3.08	159.222	191	3.08	57.7802	191
	3.20333	99.935	91.947	3.1	102.864	178.804	3.1	157.338	191	3.1	55.1579	191
	3.224	95.543	87.636	3.12	92.49	191	3.12	167.514	191	3.12	54.474	191
	3.24467	109.035	87.794	3.14	89.642	191	3.14	162.733	191	3.14	51.8192	191
	3.26533	104.582	77.2	3.16	87.487	191	3.16	173.13	191	3.16	50.6601	191
	3.286	87.269	72.756	3.18	88.067	166.679	3.18	163.561	191	3.18	46.3333	191
	3.30667	94.509	69.17	3.2	81.412	125.44	3.2	174.329	191	3.2	42.4172	191
	3.32733	94.942	68.609	3.22	79.214	134.878	3.22	186.187	191	3.22	39.3182	191
	3.348	92.681	72.529	3.24	79.409	159.509	3.24	189.03	191	3.24	39.8076	191
	3.36867	89.266	74.763	3.26	79.187	163.896	3.26	186.452	191	3.26	37.5818	191
	3.38933	82.44	80.044	3.28	88.463	191	3.28	189.745	191	3.28	38.6394	191
	3.41	82.675	76.304	3.3	72.09	191	3.3	177.522	191	3.3	40.2967	191
	3.43067	82.667	71.154	3.32	84.608	191	3.32	183.559	191	3.32	36.252	191
	3.45133	82.617	78.612	3.34	75.537	190.799	3.34	154.987	191	3.34	45.1134	191
	3.472	75.124	78.289	3.36	90.84	191	3.36	151.457	191	3.36	41.1168	191
	3.49267	71.871	82.096	3.38	94.422	178.531	3.38	147.18	191	3.38	34.3491	191
	3.51333	66.814	84.88	3.4	92.46	190.27	3.4	151.432	191	3.4	30.8144	191
	3.534	73.564	81.246	3.42	90.625	191	3.42	134.285	191	3.42	39.1666	190.947
	3.55467	79.192	76.263	3.44	82.121	191	3.44	122.608	191	3.44	37.8021	190.255
	3.57533	72.459	70.307	3.46	100.397	191	3.46	130.527	191	3.46	28.2706	188.992
	3.596	69.607	75.417	3.48	97.887	191	3.48	122.741	191	3.48	34.1146	191
	3.61667	76.594	77.646	3.5	92.52	191	3.5	131.698	191	3.5	31.1146	191
	3.63733	80.599	73.125	3.52	96.977	165.209	3.52	115.6	191	3.52	28.132	191
	3.658	76.616	68.375	3.54	90.913	107.968	3.54	113.098	191	3.54	32.9049	182.064
	3.67867	69.654	67.364	3.56	77.921	75.658	3.56	107.331	191	3.56	26.2693	190.646
	3.69933	73.051	63.25	3.58	63.857	63.842	3.58	94.294	191	3.58	30.0411	191
	3.72	75.289	56.328	3.6	55.603	58.757	3.6	86.132	191	3.6	31.7639	175.033
	3.74067	69.6	61.873	3.62	62.198	59.117	3.62	85.298	191	3.62	29.031	153.276
	3.76133	72.852	67.699	3.64	60.544	67.672	3.64	84.426	191	3.64	22.7216	133.991
	3.782	67.437	90.738	3.66	53.263	83.099	3.66	84.436	191	3.66	26.5822	115.838
	3.80267	66.959	141.976	3.68	43.822	105.03	3.68	96.862	191	3.68	24.0294	119.988
	3.82333	52.92	160.129	3.7	42.239	142.142	3.7	94.135	191	3.7	21.7544	111.376
	3.844	50.091	173.077	3.72	37.147	191	3.72	87.542	191	3.72	21.0067	100.634
	3.86467	42.754	152.186	3.74	32.156	191	3.74	90.481	191	3.74	21.8631	92.181
	3.88533	51.726	104.369	3.76	32.525	191	3.76	94.817	191	3.76	19.0747	97.474
	3.906	52.324	71.257	3.78	31.039	178.137	3.78	89.82	160.823	3.78	20.4435	98.714
	3.92667	60.706	52.226	3.8	30.143	162.566	3.8	82.658	148.277	3.8	18.2291	103.457
	3.94733	57.757	45.199	3.82	35.36	138.846	3.82	73.968	127.799	3.82	20.8766	118.785
	3.968	60.783	42.067	3.84	36.438	117.573	3.84	75.625	129.71	3.84	26.6812	112.449
	3.98867	55.972	38.187	3.86	33.251	83.132	3.86	79.032	124.881	3.86	27.3239	125.967
	4.00933	43.515	38.834	3.88	32.838	55.756	3.88	69.672	112.668	3.88	23.3554	139.733
	4.03	46.055	40.394	3.9	33.364	33.698	3.9	76.691	103.477	3.9	25.8273	147.096
	4.05067	47.996	41.416	3.92	31.132	28.293	3.92	79.224	110.11	3.92	25.1278	146.862
	4.07133	41.553	36.536	3.94	32.749	24.969	3.94	68.535	107.544	3.94	25.8144	161.559
	4.092	40.325	42.457	3.96	29.695	24.572	3.96	73.523	117.945	3.96	25.4407	178.429
	4.11267	39.843	46.957	3.98	32.719	32.699	3.98	66.28	135.932	3.98	30.5042	186.926
	4.13333	55.626	72.141	4	31.02	41.28	4	69.002	158.27	4	29.3688	183.833
	4.154	80.513	129.171	4.02	32.823	52.821	4.02	74.091	158.133	4.02	27.7139	187.874
	4.17467	117.862	168.681	4.04	33.311	56.046	4.04	72.709	150.548	4.04	24.7479	191
	4.19533	124.965	180.18	4.06	26.88	28.073	4.06	76.912	135.378	4.06	24.0448	185.85
	4.216	137.857	189.381	4.08	29.725	17.687	4.08	78.305	113.747	4.08	16.7267	186.095
	4.23667	130.532	169.821	4.1	29.006	17.832	4.1	81.915	101.773	4.1	15.6734	167.616
	4.25733	119.784	122.238	4.12	27.026	23.405	4.12	78.737	103.256	4.12	17.7297	130.558
	4.278	91.12	92.298	4.14	30.84	37.244	4.14	92.216	128.13	4.14	17.2971	105.07
	4.29867	113.55	74.664	4.16	36.029	43.159	4.16	82.153	163.121	4.16	13.4122	98.299
	4.31933	105.311	71.295	4.18	26.582	40.198	4.18	86.005	165.688	4.18	12.2291	106.49
	4.34	78.294	73.657	4.2	24.779	44.827	4.2	79.613	180.558	4.2	14.5181	112.414
	4.36067	63.12	88.727	4.22	28.259	58.482	4.22	74.354	189.206	4.22	14.4241	100.121
	4.38133	49.935	82.28	4.24	32.1	61.241	4.24	72.503	191	4.24	13.7613	94.712
	4.402	41.175	67.979	4.26	30.89	55.458	4.26	69.244	191	4.26	15.1963	106.033
	4.42267	36.743	52.311	4.28	30.002	57.117	4.28	66.151	191	4.28	18.0904	112.016
	4.44333	46.487	55.852	4.3	25.251	66.716	4.3	64.654	191	4.3	18.1914	97.579
	4.464	33.016	50.244	4.32	27.517	68.74	4.32	70.219	186.535	4.32	16.0687	87.003
	4.48467	33.929	59.043	4.34	27.905	66.228	4.34	67.513	144.443	4.34	12.0666	88.826
	4.50533	37.17	63.887	4.36	29	67.644	4.36	49.51	110.519	4.36	11.2942	85.393
	4.526	53.461	68.093	4.38	28.863	67.089	4.38	60.996	95.43	4.38	13.4573	87.701
	4.54667	45.695	80.909	4.4	29.72	68.687	4.4	65.429	80.772	4.4	12.5619	89.257
	4.56733	53.124	66.265	4.42	31.235	115.175	4.42	61.864	79.904	4.42	13.0177	84.272
	4.588	65.346	84.684	4.44	29.281	191	4.44	61.555	74.645	4.44	11.9754	79.376
	4.60867	65.432	109.499	4.46	25.829	191	4.46	64.148	65.218	4.46	10.9145	75.686
	4.62933	77.139	94.399	4.48	29.913	191	4.48	53.431	58.833	4.48	9.5733	76.972
	4.65	85.828	104.423	4.5	27.6	191	4.5	59.519	61.062	4.5	9.3072	76.379
	4.67067	61.556	102.574	4.52	34.946	191	4.52	66.667	58.667	4.52	12.6408	80.085
	4.69133	64.338	92.492	4.54	36.986	191	4.54	52.605	68.209	4.54	11.538	69.833
	4.712	59.376	92.749	4.56	33.742	191	4.56	58.175	71.513	4.56	9.7497	74.842
	4.73267	53.34	87.789	4.58	33.077	191	4.58	56.391	70.175	4.58	11.3206	87.287
	4.75333	44.013	90.623	4.6	29.984	191	4.6	61.781	64.161	4.6	12.578	98.082
	4.774	50.473	93.599	4.62	26.389	191	4.62	64.391	61.204	4.62	10.1959	105.926
	4.79467	55.347	96.699	4.64	26.502	191	4.64	67.356	61.808	4.64	11.3058	136.215
	4.81533	54.456	89.26	4.66	22.981	191	4.66	63.106	56.524	4.66	12.3027	191
	4.836	53.733	79.907	4.68	24.887	179.063	4.68	60.853	55.572	4.68	11.941	191
	4.85667	55.762	82.011	4.7	25.142	145.729	4.7	59.142	64.917	4.7	12.7936	191
	4.87733	44.211	91.83	4.72	24.219	93.785	4.72	57.591	59.976	4.72	15.8317	191
	4.898	61.484	143.031	4.74	25.152	53.955	4.74	53.498	58.368	4.74	13.1983	191
	4.91867	54.461	143.48	4.76	24.265	44.959	4.76	57.281	62.98	4.76	16.8555	191
	4.93933	38.808	124.054	4.78	25.934	36.151	4.78	66.31	60.995	4.78	14.3975	191
	4.96	47.49	85.692	4.8	25.833	44.713	4.8	62.497	61.339	4.8	18.5971	191
	4.98067	55.03	69.839	4.82	25.32	59.41	4.82	64.293	57.909	4.82	14.7577	191
	5.00133	77.853	66.977	4.84	25.018	86.756	4.84	60.754	59.851	4.84	15.6534	191
	5.022	79.693	64.7	4.86	25.965	99.648	4.86	58.645	61.057	4.86	15.017	191
	5.04267	74.071	64.001	4.88	22.248	138.073	4.88	59.556	58.947	4.88	15.9804	189.123
	5.06333	56.694	68.909	4.9	20.629	168.629	4.9	57.993	54.963	4.9	15.5717	165.897
	5.084	49.543	61.443	4.92	24.665	187.378	4.92	56.475	58.248	4.92	14.3316	117.395
	5.10467	50.75	64.717	4.94	29.054	171.148	4.94	55.61	62.771	4.94	14.0114	92.847
	5.12533	59.93	66.02	4.96	25.06	122.327	4.96	57.277	62.041	4.96	12.1559	92.72
	5.146	42.387	67.352	4.98	21.005	68.546	4.98	56.776	64.394	4.98	15.9186	81.835
	5.16667	35.402	71.013	5	20.957	58.282	5	57.087	86.141	5	13.343	76.971
	5.18733	35.547	71.841	5.02	17.703	46.508	5.02	58.125	135.609	5.02	13.3729	74.012
	5.208	27.61	65.488	5.04	17.092	34.302	5.04	63.668	174.22	5.04	10.9267	54.339
	5.22867	25.915	70.99	5.06	15.469	22.865	5.06	59.393	177.124	5.06	12.411	55.714
	5.24933	33.949	52.616	5.08	14.149	15.077	5.08	52.523	162.607	5.08	12.9526	54.649
	5.27	38.462	56.15	5.1	15.667	12.47	5.1	59.565	153.054	5.1	13.8761	56.833
	5.29067	36.033	66.366	5.12	14.716	11.951	5.12	62.707	162.918	5.12	11.8882	61.312
	5.31133	33.944	64.641	5.14	14.165	13.96	5.14	66.438	178.199	5.14	11.5521	71.648
	5.332	36.267	67.367	5.16	16.104	16.636	5.16	67.262	191	5.16	11.4809	84.365
	5.35267	27.488	66.122	5.18	17.632	15.046	5.18	66.76	191	5.18	14.8193	88.541
	5.37333	28.57	73.16	5.2	17.118	15.761	5.2	71.932	191	5.2	15.274	96.09
	5.394	41.953	79.818	5.22	18.864	11.021	5.22	66.144	191	5.22	11.6101	114.027
	5.41467	42.312	78.623	5.24	15.499	17.428	5.24	61.632	191	5.24	15.2295	118.621
	5.43533	44.339	77.337	5.26	17.25	29.402	5.26	54.402	191	5.26	13.8369	116.161
	5.456	39.507	132.541	5.28	14.638	24.858	5.28	50.57	191	5.28	11.98	108.014
	5.47667	35.659	176.407	5.3	17.424	13.677	5.3	56.71	180.939	5.3	14.6132	87.453
	5.49733	38.363	191	5.32	18.373	14.688	5.32	58.515	154.547	5.32	13.6528	80.684
	5.518	42.013	191	5.34	18.305	19.506	5.34	54.674	115.822	5.34	15.8556	97.314
	5.53867	46.133	191	5.36	15.989	31.802	5.36	49.839	80.538	5.36	14.6709	120.473
	5.55933	44.442	191	5.38	16.295	34.662	5.38	47.42	69.822	5.38	15.1015	165.123
	5.58	47.253	191	5.4	19.651	42.294	5.4	51.568	64.899	5.4	14.3864	184.653
	5.60067	44.195	191	5.42	17.997	34.809	5.42	47.673	63.31	5.42	11.9951	174.945
	5.62133	39.37	191	5.44	16.492	46.47	5.44	42.874	68.824	5.44	10.5213	170.596
	5.642	42.58	181.337	5.46	17.847	56.419	5.46	43.768	63.695	5.46	9.6042	178.342
	5.66267	43.039	130.674	5.48	16.978	51.919	5.48	41.233	66.565	5.48	9.6985	189.244
	5.68333	43.656	81.799	5.5	15.661	52.894	5.5	42.823	69.262	5.5	12.5724	185.775
	5.704	43.832	65.407	5.52	17.035	59.929	5.52	43.658	68.946	5.52	13.0766	176.803
	5.72467	45.331	66.33	5.54	18.367	68.753	5.54	43.13	62.913	5.54	12.0489	154.039
	5.74533	55.063	63.052	5.56	16.185	76.93	5.56	46.166	56.354	5.56	11.8084	113.602
	5.766	49.035	52.676	5.58	19.304	72.77	5.58	39.912	57.879	5.58	13.2695	106.758
	5.78667	47.431	47.235	5.6	18	69.376	5.6	37.252	52.314	5.6	12.6214	142.002
	5.80733	53.401	44.862	5.62	18.11	75.059	5.62	38.176	49.969	5.62	10.9622	179.61
	5.828	54.99	41.601	5.64	19.996	57.496	5.64	38.262	61.482	5.64	12.8376	191
	5.84867	50.087	48.56	5.66	23.335	50.572	5.66	46.096	82.232	5.66	14.1796	191
	5.86933	50.409	67.122	5.68	20.12	35.52	5.68	45.781	94.696	5.68	13.6721	191
	5.89	42.774	119.622	5.7	18.973	38.014	5.7	46.27	102.508	5.7	16.8022	191
	5.91067	37.355	177.12	5.72	19.868	39.408	5.72	45.624	99.795	5.72	17.4498	189.68
	5.93133	37.029	191	5.74	19.096	35.75	5.74	46.377	86.323	5.74	15.9155	191
	5.952	31.644	191	5.76	18.912	41.964	5.76	43.109	81.854	5.76	14.1981	179.081
	5.97267	35.547	191	5.78	19.606	30.459	5.78	35.247	79.446	5.78	14.2944	145.97
	5.99333	35.653	176.054	5.8	19.975	39.872	5.8	35.691	72.746	5.8	13.6415	114.338
	6.014	35.564	128.903	5.82	22.548	46.667	5.82	37.003	82.093	5.82	12.293	104.038
	6.03467	39.782	71.035	5.84	23.199	69.903	5.84	37.952	79.623	5.84	13.7898	118.881
	6.05533	39.08	57.709	5.86	19.427	76.522	5.86	42.432	86.691	5.86	15.1817	147.166
	6.076	55.392	54.095	5.88	19.674	72.366	5.88	46.531	91.979	5.88	16.3585	167.945
	6.09667	78.411	55.033	5.9	22.95	61.405	5.9	50.917	97.081	5.9	14.4662	168.575
	6.11733	87.211	67.476	5.92	27.079	40.787	5.92	45.924	110.778	5.92	13.0066	162.796
	6.138	99.426	77.415	5.94	26.852	44.937	5.94	50.697	154.552	5.94	11.9909	159.749
	6.15867	110.723	90.817	5.96	25.975	112.037	5.96	60.315	187.449	5.96	11.187	139.031
	6.17933	118.165	99.646	5.98	32.284	188.629	5.98	55.338	186.109	5.98	9.4511	102.401
	6.2	129.781	99.173	6	27.167	191	6	54.422	191	6	11.2206	91.686
	6.22067	129.704	84.354	6.02	30.651	189.674	6.02	59.763	189.722	6.02	11.2007	130.104
	6.24133	123.851	62.872	6.04	25.13	188.923	6.04	62.14	171.919	6.04	12.2125	185.388
	6.262	153.202	64.601	6.06	24.356	191	6.06	59.637	121.348	6.06	12.7467	191
	6.28267	162.87	110.199	6.08	30.144	191	6.08	68.781	101.604	6.08	14.0755	191
	6.30333	159.835	191	6.1	27.508	191	6.1	72.33	118.194	6.1	15.0251	191
	6.324	180.965	191	6.12	27.687	191	6.12	68.453	143.413	6.12	16.1842	190.357
	6.34467	188.064	191	6.14	25.516	191	6.14	64.144	188.222	6.14	20.3648	167.987
	6.36533	172.751	191	6.16	28.831	113.125	6.16	66.121	191	6.16	20.0317	109.998
	6.386	140.348	191	6.18	25.092	55.642	6.18	71.359	191	6.18	19.2124	79.424
	6.40667	94.289	191	6.2	24.191	25.054	6.2	68.272	191	6.2	24.2909	66.779
	6.42733	55.549	191	6.22	25.272	20.576	6.22	71.125	191	6.22	24.6306	69.003
	6.448	45.301	191	6.24	27.635	25.373	6.24	71.322	191	6.24	17.8972	70.851
	6.46867	50.572	186.691	6.26	29.144	24.064	6.26	70.751	191	6.26	20.9771	73.973
	6.48933	59.585	155.564	6.28	30.457	32.247	6.28	65.301	191	6.28	21.9598	83.389
	6.51	60.229	100.894	6.3	28.755	51.172	6.3	69.271	191	6.3	17.7554	69.071
	6.53067	55.613	76.6	6.32	30.937	82.226	6.32	48.239	191	6.32	14.375	79.48
	6.55133	59.271	75.408	6.34	30.11	113.555	6.34	42.653	191	6.34	16.5619	94.708
	6.572	53.332	80.209	6.36	28.781	143.128	6.36	41.138	191	6.36	12.6667	119.444
	6.59267	61.433	81.567	6.38	33.626	150.088	6.38	36.392	191	6.38	9.5584	109.543
	6.61333	69.142	89.142	6.4	31.179	149.368	6.4	37.548	191	6.4	10.4949	109.923
	6.634	67.6	100.62	6.42	34.21	82.871	6.42	38.444	191	6.42	8.0031	92.467
	6.65467	47.489	102.383	6.44	35.222	64.968	6.44	35.398	181.328	6.44	7.7094	73.649
	6.67533	39.305	93.391	6.46	30.154	61.885	6.46	30.331	95.63	6.46	6.9741	49.844
	6.696	30.364	67.568	6.48	29.866	51.016	6.48	32.968	99.276	6.48	9.9623	52.414
	6.71667	36.731	52.819	6.5	32.062	47.933	6.5	31.929	99.196	6.5	6.1516	33.906
	6.73733	46.31	50.973	6.52	35.374	50.337	6.52	28.311	83.802	6.52	8.2812	33.007
	6.758	47.151	43.273	6.54	37.276	61.038	6.54	34.688	88.438	6.54	8.8269	35.881
	6.77867	48.419	41.666	6.56	36.214	67.254	6.56	38.414	84.846	6.56	9.5923	32.579
	6.79933	47.848	44.973	6.58	37.975	69.122	6.58	34.39	83.295	6.58	8.9996	41.656
	6.82	39.784	42.487	6.6	40.569	76.694	6.6	30.432	87.815	6.6	8.2996	51.453
	6.84067	41.114	45.677	6.62	42.014	84.639	6.62	31.545	82.829	6.62	9.8814	50.037
	6.86133	47.415	46.37	6.64	40.928	137.752	6.64	27.928	77.236	6.64	6.2273	58.892
	6.882	42.242	45.903	6.66	38.264	191	6.66	29.135	60.218	6.66	9.4963	179.545
	6.90267	45.553	41.912	6.68	37.459	182.009	6.68	32.934	63.258	6.68	10.3265	191
	6.92333	37.038	43.299	6.7	37.338	191	6.7	33.324	60.583	6.7	10.097	191
	6.944	33.509	44.092	6.72	37.454	191	6.72	32.861	63.834	6.72	10.6038	191
	6.96467	41.68	35.488	6.74	39.455	191	6.74	44.01	71.158	6.74	10.1489	191
	6.98533	43.948	34.727	6.76	35.67	191	6.76	42.209	80.715	6.76	9.8422	191
	7.006	49.362	44.948	6.78	36.47	191	6.78	36.333	82	6.78	7.9895	191
	7.02667	33.995	39.779	6.8	39.471	191	6.8	38.546	73.564	6.8	9.9518	191
	7.04733	47.937	50.894	6.82	34.371	191	6.82	42.303	78.01	6.82	12.4874	191
	7.068	51.383	71.831	6.84	39.933	191	6.84	29.265	54.416	6.84	9.4532	177.105
	7.08867	38.055	84.148	6.86	35.563	137.603	6.86	34.235	53.318	6.86	9.0187	124.314
	7.10933	40.353	113.893	6.88	34.303	104.989	6.88	39.623	43.196	6.88	9.6992	113.304
	7.13	39.879	108.701	6.9	31.144	89.338	6.9	42.899	47.819	6.9	9.1054	106.974
	7.15067	37.278	99.535	6.92	34.715	89.179	6.92	42.429	42.759	6.92	8.4607	105.409
	7.17133	43.051	107.676	6.94	38.522	84.519	6.94	49.022	48.985	6.94	8.7261	102.483
	7.192	54.994	117.141	6.96	39.488	58.183	6.96	48.255	52.529	6.96	9	83.457
	7.21267	66.354	136.97	6.98	37.813	45.791	6.98	55.254	49.841	6.98	10.4841	61.788
	7.23333	86.359	155.005	7	36.774	42.655	7	46.991	52.756	7	9.2392	52.983
	7.254	67.232	181.067	7.02	40.393	42.488	7.02	49.694	58.645	7.02	9.6147	44.959
	7.27467	71.906	179.704	7.04	40.413	42.355	7.04	61.672	83.66	7.04	9.5439	44.696
	7.29533	70.015	186.205	7.06	42.209	47.712	7.06	70.871	79.478	7.06	7.8219	41.205
	7.316	74.182	172.712	7.08	44.577	62.614	7.08	75.275	70.762	7.08	6.9713	39.67
	7.33667	72.814	148.781	7.1	43.273	67.882	7.1	73.032	72.044	7.1	7.8743	36.452
	7.35733	74.611	126.435	7.12	48.619	69.648	7.12	67.261	68.712	7.12	7.8744	36.99
	7.378	66.82	111.992	7.14	50.597	45.631	7.14	70.771	60.952	7.14	7.3008	33.731
	7.39867	75.447	99.166	7.16	59.594	30.004	7.16	71.324	73.97	7.16	7.3039	26.486
	7.41933	43.611	82.177	7.18	54.353	34.209	7.18	62.556	74.056	7.18	8.4808	25.406
	7.44	74.868	79.749	7.2	52.702	40.661	7.2	66.582	69.821	7.2	9.3104	25.431
	7.46067	63.653	66.668	7.22	56.884	31.625	7.22	62.892	72.392	7.22	8.0817	24.227
	7.48133	60.402	59.064	7.24	76.907	45.728	7.24	65.975	74.397	7.24	7.4985	29.735
	7.502	51.744	53.852	7.26	70.055	79.557	7.26	77.566	78.882	7.26	6.9954	29.579
	7.52267	44.464	51.254	7.28	65.83	65.73	7.28	75.728	78.173	7.28	7.3422	25.748
	7.54333	57.701	63.95	7.3	67.632	64.798	7.3	81.939	78.734	7.3	7.2854	21.142
	7.564	62.411	50.792	7.32	67.588	81.896	7.32	89.993	78.019	7.32	7.1514	17.198
	7.58467	77.789	53.48	7.34	71.214	121.015	7.34	82.825	77.201	7.34	8.1788	17.463
	7.60533	81.311	53.864	7.36	70.889	145.617	7.36	86.444	81.395	7.36	8.5007	10.466
	7.626	73.191	60.021	7.38	61.559	110.719	7.38	83.074	100.295	7.38	6.7507	13.765
	7.64667	77.992	66.006	7.4	57.712	55.498	7.4	74.036	139.265	7.4	6.3278	21.826
	7.66733	71.597	69.092	7.42	50.529	21.708	7.42	69.954	162.631	7.42	7.9794	25.354
	7.688	77.764	69.909	7.44	41.169	19.535	7.44	68.589	186.294	7.44	8.432	35.712
	7.70867	59.615	67.035	7.46	44.891	18.571	7.46	65.478	191	7.46	8.7997	45.863
	7.72933	59.184	73.812	7.48	40.088	21.657	7.48	53.286	191	7.48	7.6861	48.366
	7.75	55.921	78.807	7.5	31.493	26.244	7.5	60.449	191	7.5	8.4362	43.69
	7.77067	63.565	88.036	7.52	32.445	24.205	7.52	56.648	191	7.52	8.1354	34.811
	7.79133	68.008	92.369	7.54	26.343	13.908	7.54	49.099	191	7.54	7.4757	38.532
	7.812	66.459	93.153	7.56	26.156	23.511	7.56	59.268	191	7.56	7.1135	45.459
	7.83267	65.066	94.012	7.58	23.667	15.036	7.58	57.367	191	7.58	8.0221	39.159
	7.85333	51.468	107.278	7.6	20.885	24.149	7.6	67.978	191	7.6	8.181	36.553
	7.874	43.803	170.379	7.62	24.772	28.022	7.62	56.995	191	7.62	7.3294	41.335
	7.89467	34.293	191	7.64	24.909	37.586	7.64	59.153	191	7.64	8.2099	38.706
	7.91533	27.536	191	7.66	29.278	64.171	7.66	55.272	191	7.66	8.4127	43.928
	7.936	41.771	191	7.68	27.916	87.618	7.68	52.397	191	7.68	8.2662	44.202
	7.95667	47.813	191	7.7	33.489	67.519	7.7	51.651	128.636	7.7	9.267	52.781
	7.97733	54.799	191	7.72	36.896	27.881	7.72	46.745	105.127	7.72	8.4982	44.169
	7.998	70.454	191	7.74	31.564	12	7.74	42.774	88.933	7.74	9.1798	47.209
	8.01867	68.978	191	7.76	29.462	7.208	7.76	47.249	86.824	7.76	9.9992	39.746
	8.03933	62.594	191	7.78	28.593	7.557	7.78	50.056	86.65	7.78	10.0142	34.997
	8.06	66.49	191	7.8	25.908	16.511	7.8	46.725	83.443	7.8	12.178	33.812
	8.08067	59.632	191	7.82	22.282	29.645	7.82	47.585	70.277	7.82	11.7555	43.277
	8.10133	61.733	191	7.84	24.036	37.405	7.84	48.499	64.424	7.84	14.2151	56.334
	8.122	57.283	187.819	7.86	26.978	29.408	7.86	50.299	68.497	7.86	15.7346	80.648
	8.14267	50.455	189.806	7.88	25.149	32.89	7.88	47.165	59.851	7.88	14.3019	117.274
	8.16333	53.889	191	7.9	22.111	33.097	7.9	49.205	64.369	7.9	16	153.668
				7.92	22.805	32.96	7.92	42.781	72.186	7.92	16	167.578
				7.94	24.253	26.568	7.94	46.456	68.585	7.94	16.0622	173.941
				7.96	24.931	33.441	7.96	50.866	78.096	7.96	16.9525	175.253
				7.98	26.926	32.972	7.98	49.139	81.99	7.98	14.8549	182.483
				8	23.27	25.88	8	45.456	85.587	8	16.9992	174.77
				8.02	21.967	29.284	8.02	51.179	107.092	8.02	19.3109	165.078
				8.04	24.759	45.373	8.04	56.41	140.22	8.04	17.2395	142.427
				8.06	21.386	40.769	8.06	52.621	172.196	8.06	15.3712	105.289
				8.08	21.107	32.861	8.08	53.565	189.695	8.08	15.9154	71.895
				8.1	21.366	34.59	8.1	45.654	191	8.1	15.0183	59.491
				8.12	22.946	21.571	8.12	41.682	191	8.12	13.1194	57.071
				8.14	22.523	19.082	8.14	45.306	191	8.14	13.5027	65.052
				8.16	21.3	26.376	8.16	45.607	191	8.16	15.8339	66.66
				8.18	18.625	22.796	8.18	47.432	191	8.18	17.3496	80.492
				8.2	20.456	18.929	8.2	46.851	184.687	8.2	16.557	89.776
				8.22	23.707	21.285	8.22	43.004	175.685	8.22	14.7494	116.16
				8.24	25.266	27.043	8.24	40.625	177.509	8.24	13.1464	181.98
				8.26	24.665	28.601	8.26	42.079	127.335	8.26	11.9391	190.263
				8.28	28.685	25.095	8.28	43.835	78.886	8.28	14.1076	191
				8.3	30.796	27.109	8.3	40.434	70.268	8.3	11.0429	191
				8.32	24.475	30.217	8.32	41.361	67.369	8.32	10.1311	191
				8.34	25	42.638	8.34	40.664	68.865	8.34	10.9731	191
				8.36	22.462	47.144	8.36	35.559	69.954	8.36	10.1115	191
				8.38	26.89	51.659	8.38	34.941	72.853	8.38	11.0829	191
				8.4	25.638	60.587	8.4	35.871	86.504	8.4	14.1428	191
				8.42	25.01	64.791	8.42	35.653	99.046	8.42	11.7475	191
				8.44	29.131	63.033	8.44	41.388	111.407	8.44	8.6175	191
				8.46	33.657	67.448	8.46	40.536	129.889	8.46	9.8218	191
				8.48	33.284	70.829	8.48	33.199	136.315	8.48	9.1276	170.984
				8.5	30.605	70.145	8.5	33.212	139.795	8.5	8.7352	140.213
				8.52	33.325	73.816	8.52	33.294	136.303	8.52	9	101.184
				8.54	34.786	92.404	8.54	31.747	123.148	8.54	8.5797	75.98
				8.56	36.333	102.609	8.56	26.152	108.752	8.56	9.2791	59.903
				8.58	36.379	93.269	8.58	22.49	94.595	8.58	9.0151	47.604
				8.6	37.436	79.441	8.6	23.847	85.838	8.6	7.9032	42.66
				8.62	35.578	70.946	8.62	21.627	86.209	8.62	6.1812	41.308
				8.64	36.055	73.452	8.64	21.596	101.181	8.64	7.0557	35.294
				8.66	34.486	115.116	8.66	21.817	139.914	8.66	8.6026	30.635
				8.68	38.143	185.59	8.68	20.976	171.708	8.68	8.2171	27.456
				8.7	41.001	191	8.7	20.219	185.428	8.7	9.2826	22.904
				8.72	37.333	191	8.72	20.076	188.691	8.72	8.1835	18.27
				8.74	47.87	191	8.74	18.636	187.231	8.74	8.5933	14.075
				8.76	39.429	188.019	8.76	18.776	191	8.76	8.7687	22.189
				8.78	38.009	111.215	8.78	18.444	191	8.78	9.5363	29.857
				8.8	44.043	86.703	8.8	15.806	191	8.8	9.5142	33.976
				8.82	40.658	122.224	8.82	15.723	188.466	8.82	9.6355	40.44
				8.84	40.953	165.992	8.84	13.584	190.613	8.84	13.8372	35.978
				8.86	43.215	189.105	8.86	11.496	190.373	8.86	15.3266	32.055
				8.88	42.548	177.548	8.88	13.412	189.648	8.88	12.9213	36.038
				8.9	38.38	150.914	8.9	16.837	191	8.9	12.4191	35.375
				8.92	40.766	132.071	8.92	19.665	191	8.92	13.87	37.804
				8.94	40.757	118.402	8.94	20.487	191	8.94	13.5753	44.584
				8.96	41.191	95.751	8.96	21.296	186.057	8.96	15.3468	56.199
				8.98	47.255	79.898	8.98	19.298	169.005	8.98	14.2565	64.529
				9	49.586	80.722	9	18.812	141.457	9	12.3685	68.281
				9.02	49.889	87.299	9.02	18.39	110.406	9.02	12.1242	83.653
				9.04	49.819	80.668	9.04	21.778	88.556	9.04	12.899	100.048
				9.06	47.928	63.957				9.06	15.3244	112.014
				9.08	50.129	75.009				9.08	17.3136	118.195
				9.1	40.523	111.289				9.1	13.8469	100.164
				9.12	42.785	191				9.12	14.3774	90.452
				9.14	43.198	191				9.14	13.1188	81.285
				9.16	38.397	191				9.16	13.21	78.526
				9.18	45.118	191				9.18	11.6945	62.281
				9.2	42.288	191				9.2	13.5116	64.759
				9.22	46.526	191				9.22	12.8002	64.096
				9.24	50.275	176.87				9.24	9.5414	71.983
				9.26	51.194	88.518				9.26	14.0433	74.342
				9.28	43.761	33.671				9.28	12.3894	78.079
				9.3	36.123	22.244				9.3	12.6984	81.246
				9.32	33.08	9.451				9.32	11.4183	74.13
				9.34	33.169	1.029				9.34	9.0348	82.454
				9.36	36.044	0				9.36	11.5261	69.02
				9.38	30.031	0				9.38	10.8701	85.991
				9.4	28.834	0				9.4	10.2006	82.437
				9.42	30.667	0				9.42	10.0831	72.079
										9.44	8.7589	73.006
										9.46	8.3087	68.277
										9.48	8.8585	69.717
										9.5	12.8088	70.287
										9.52	9.3036	50.21
										9.54	6	47.667
