# Supplementary material for: A missense mutation in human INSC causes peripheral neuropathy
Source: EMBO Mol Med. 2024 Apr 8;16(5):4. doi: 10.1038/s44321-024-00062-w (PMC11099080; doi:10.1038/s44321-024-00062-w)
Supplement: Supplementary file 7 — Source data Fig. 4 [file 44321_2024_62_MOESM7_ESM.zip › Figure 4/Fig4E.xlsx]

## Sheet: 工作表1
	Figure 4E
	Pearson's Coefficient
	hINSC-WT		hINSC-M70R
	cell bodies	dendrites	cell bodies	dendrites
	0.61	0.7	0.48	0.38
	0.54	0.46	0.59	0.29
	0.54	0.46	0.4	0.3
	0.62	0.66	0.58	0.38
	0.59		0.56
