# Supplementary material for: A missense mutation in human INSC causes peripheral neuropathy
Source: EMBO Mol Med. 2024 Apr 8;16(5):4. doi: 10.1038/s44321-024-00062-w (PMC11099080; doi:10.1038/s44321-024-00062-w)
Supplement: Supplementary file 7 — Source data Fig. 4 [file 44321_2024_62_MOESM7_ESM.zip › Figure 4/Fig4F.xlsx]

## Sheet: 工作表2
	Figure 4F
	Pearson's Coefficient
	Week 1		Week 3
	hINSC-WT & dPins	hINSC-M70R & dPins	hINSC-WT & dPins	hINSC-M70R & dPins
	0.71	0.52	0.59	0.36
	0.67	0.62	0.61	0.36
	0.69	0.47	0.62	0.4
	0.77	0.69	0.58	0.45
			0.55
