# Supplementary material for: A missense mutation in human INSC causes peripheral neuropathy
Source: EMBO Mol Med. 2024 Apr 8;16(5):4. doi: 10.1038/s44321-024-00062-w (PMC11099080; doi:10.1038/s44321-024-00062-w)
Supplement: Supplementary file 7 — Source data Fig. 4 [file 44321_2024_62_MOESM7_ESM.zip › Figure 4/Fig4H.xlsx]

## Sheet: 工作表1
	Figure 4H
	Pearson's Coefficient
	hINSC-WT & LGN	hINSC-M70R & LGN
	0.229	0.112
	0.306	0.224
	0.321	0.121
	0.242	0.1
	0.25	0.24
	0.194	0.13
	0.21	0.12
	0.226	0.16
	0.19	0.11
	0.21
