# Supplementary material for: A missense mutation in human INSC causes peripheral neuropathy
Source: EMBO Mol Med. 2024 Apr 8;16(5):4. doi: 10.1038/s44321-024-00062-w (PMC11099080; doi:10.1038/s44321-024-00062-w)
Supplement: Supplementary file 7 — Source data Fig. 4 [file 44321_2024_62_MOESM7_ESM.zip › Figure 4/Fig4J.xlsx]

## Sheet: 工作表2
	Figure 4J
	Pearson's Coefficient
	hINSC-WT & PAR3	hINSC-M70R & PAR3
	0.136	0.37
	0.298	0.374
	0.184	0.254
	0.241	0.277
	0.055	0.251
	0.174	0.563
	0.285	0.383
		0.417
