# Supplementary material for: A missense mutation in human INSC causes peripheral neuropathy
Source: EMBO Mol Med. 2024 Apr 8;16(5):4. doi: 10.1038/s44321-024-00062-w (PMC11099080; doi:10.1038/s44321-024-00062-w)
Supplement: Supplementary file 7 — Source data Fig. 4 [file 44321_2024_62_MOESM7_ESM.zip › Figure 4/Fig4L.xlsx]

## Sheet: 工作表1
	Figure 4Ｌ
	Pearson's Coefficient
	hINSC-WT & PAR3	hINSC-M70R & PAR3
	0.431	0.653
	0.42	0.65
	0.39	0.69
