# Supplementary material for: A missense mutation in human INSC causes peripheral neuropathy
Source: EMBO Mol Med. 2024 Apr 8;16(5):4. doi: 10.1038/s44321-024-00062-w (PMC11099080; doi:10.1038/s44321-024-00062-w)
Supplement: Supplementary file 8 — Source data Fig. 5 [file 44321_2024_62_MOESM8_ESM.zip]

Archive with 22 entries (20 files):
- Figure 5/
- Figure 5/._Fig5B.xlsx
- Figure 5/._Fig5C.xlsx
- Figure 5/._Fig5D.xlsx
- Figure 5/._Fig5E.xlsx
- Figure 5/._Fig5F.xlsx
- Figure 5/._Fig5G.xlsx
- Figure 5/Fig5A/
- Figure 5/Fig5A/._Fig5A-UAS-dInsc-RNAi&UAS-hINSC-M70R-Merge.tif
- Figure 5/Fig5A/._Fig5A-UAS-dInsc-RNAi&UAS-hINSC-WT-Merge.tif
- Figure 5/Fig5A/._Fig5A-UAS-dInsc-RNAi-Merge.tif
- Figure 5/Fig5A/._Fig5A-UAS-w-RNAi-Merge.tif
- Figure 5/Fig5A/Fig5A-UAS-dInsc-RNAi&UAS-hINSC-M70R-Merge.tif
- Figure 5/Fig5A/Fig5A-UAS-dInsc-RNAi&UAS-hINSC-WT-Merge.tif
- Figure 5/Fig5A/Fig5A-UAS-dInsc-RNAi-Merge.tif
- Figure 5/Fig5A/Fig5A-UAS-w-RNAi-Merge.tif
- Figure 5/Fig5B.xlsx
- Figure 5/Fig5C.xlsx
- Figure 5/Fig5D.xlsx
- Figure 5/Fig5E.xlsx
- Figure 5/Fig5F.xlsx
- Figure 5/Fig5G.xlsx
