# Supplementary material for: A missense mutation in human INSC causes peripheral neuropathy
Source: EMBO Mol Med. 2024 Apr 8;16(5):4. doi: 10.1038/s44321-024-00062-w (PMC11099080; doi:10.1038/s44321-024-00062-w)
Supplement: Supplementary file 8 — Source data Fig. 5 [file 44321_2024_62_MOESM8_ESM.zip › Figure 5/Fig5B.xlsx]

## Sheet: 工作表2
	Figure 5B
	# of aggregative tubulin
	UAS-w-RNAi	UAS-dInsc-RNAi	UAS-hINSC-WT	UAS-hINSC-M70R
	0	2	0	3
	0	2	0	0
	1	2	0	4
	0	3	2	0
	1		0	1
