# Supplementary material for: A missense mutation in human INSC causes peripheral neuropathy
Source: EMBO Mol Med. 2024 Apr 8;16(5):4. doi: 10.1038/s44321-024-00062-w (PMC11099080; doi:10.1038/s44321-024-00062-w)
Supplement: Supplementary file 8 — Source data Fig. 5 [file 44321_2024_62_MOESM8_ESM.zip › Figure 5/Fig5C.xlsx]

## Sheet: 工作表1
	Figure 5C
	aggregative tubulin %
		UAS-w-RNAi	UAS-dInsc-RNAi	UAS-hINSC-WT	UAS-hINSC-M70R
	mild	100	0	100	25
	severe	0	100	0	75
