# Supplementary material for: A missense mutation in human INSC causes peripheral neuropathy
Source: EMBO Mol Med. 2024 Apr 8;16(5):4. doi: 10.1038/s44321-024-00062-w (PMC11099080; doi:10.1038/s44321-024-00062-w)
Supplement: Supplementary file 8 — Source data Fig. 5 [file 44321_2024_62_MOESM8_ESM.zip › Figure 5/Fig5D.xlsx]

## Sheet: 工作表2
	Figure 5D
	Week 1			Week 3
	# of aggregative tubulin			# of aggregative tubulin
	+	K / M	K / R	+	K / M	K / R
	1	0	0	1	0	9
	0	0	3	1	2	7
	0	0	2	0	2	7
	2	1	3	1	0	4
	0	0	3	1	0	4
	0		2	0
	0			0
	0
	0
	0
	3
