# Supplementary material for: A missense mutation in human INSC causes peripheral neuropathy
Source: EMBO Mol Med. 2024 Apr 8;16(5):4. doi: 10.1038/s44321-024-00062-w (PMC11099080; doi:10.1038/s44321-024-00062-w)
Supplement: Supplementary file 8 — Source data Fig. 5 [file 44321_2024_62_MOESM8_ESM.zip › Figure 5/Fig5E.xlsx]

## Sheet: 工作表1
	Figure 5E
	Week 1				Week 3
	aggregative tubulin %				aggregative tubulin %
		+	K / M	K / R		+	K / M	K / R
	mild	100	100	62	mild	75	75	42
	severe	0	0	38	severe	25	25	58
