# Supplementary material for: A missense mutation in human INSC causes peripheral neuropathy
Source: EMBO Mol Med. 2024 Apr 8;16(5):4. doi: 10.1038/s44321-024-00062-w (PMC11099080; doi:10.1038/s44321-024-00062-w)
Supplement: Supplementary file 8 — Source data Fig. 5 [file 44321_2024_62_MOESM8_ESM.zip › Figure 5/Fig5F.xlsx]

## Sheet: 工作表2
	Figure 5F
	UAS-dInsc-RNAi			UAS-Baz-RNAi			UAS-Pins-RNAi
	# of aggregative tubulin			# of aggregative tubulin			# of aggregative tubulin
	DMSO	Taxol	Colchicine	DMSO	Taxol	Colchicine	DMSO	Taxol	Colchicine
	2	0	6	2	0	1	4	0	2
	2	0	7	0	3	1	3	3	1
	2	0	3	5	0	0	6	0	8
	3	2		2	3		3	4	0
				0	0		5	0	7
				3
