# Supplementary material for: A missense mutation in human INSC causes peripheral neuropathy
Source: EMBO Mol Med. 2024 Apr 8;16(5):4. doi: 10.1038/s44321-024-00062-w (PMC11099080; doi:10.1038/s44321-024-00062-w)
Supplement: Supplementary file 8 — Source data Fig. 5 [file 44321_2024_62_MOESM8_ESM.zip › Figure 5/Fig5G.xlsx]

## Sheet: 工作表1
	Figure 5G
	UAS-dInsc-RNAi				UAS-Baz-RNAi				UAS-Pins-RNAi
	aggregative tubulin %				aggregative tubulin %				aggregative tubulin %
		DMSO	Taxol	Colchicine		DMSO	Taxol	Colchicine		DMSO	Taxol	Colchicine
	mild	0	100	55	mild	75	33	50	mild	20	43	83
	severe	100	0	45	severe	25	67	50	severe	80	57	17
