# Supplementary material for: A missense mutation in human INSC causes peripheral neuropathy
Source: EMBO Mol Med. 2024 Apr 8;16(5):4. doi: 10.1038/s44321-024-00062-w (PMC11099080; doi:10.1038/s44321-024-00062-w)
Supplement: Supplementary file 9 — Source data Fig. 6 [file 44321_2024_62_MOESM9_ESM.zip]

Archive with 75 entries (70 files):
- Figure 6/
- Figure 6/._Fig6B.xlsx
- Figure 6/._Fig6C.xlsx
- Figure 6/._Fig6D.xlsx
- Figure 6/._Fig6F.xlsx
- Figure 6/._Fig6H.xlsx
- Figure 6/._Fig6J.xlsx
- Figure 6/Fig6A/
- Figure 6/Fig6A/._Fig6A-KM-DMSO-Merge.tif
- Figure 6/Fig6A/._Fig6A-KM-DMSO-Taxol.tif
- Figure 6/Fig6A/._Fig6A-KR-DMSO-Merge.tif
- Figure 6/Fig6A/._Fig6A-KR-Taxol-Merge.tif
- Figure 6/Fig6A/Fig6A-KM-DMSO-Merge.tif
- Figure 6/Fig6A/Fig6A-KM-DMSO-Taxol.tif
- Figure 6/Fig6A/Fig6A-KR-DMSO-Merge.tif
- Figure 6/Fig6A/Fig6A-KR-Taxol-Merge.tif
- Figure 6/Fig6B.xlsx
- Figure 6/Fig6C.xlsx
- Figure 6/Fig6D.xlsx
- Figure 6/Fig6E/
- Figure 6/Fig6E/._Fig6E-INSC shRNA-500nM Taxol-Merge.tif
- Figure 6/Fig6E/._Fig6E-INSC shRNA-50nM Taxol-Merge.tif
- Figure 6/Fig6E/._Fig6E-INSC shRNA-5nM Taxol-Merge.tif
- Figure 6/Fig6E/._Fig6E-INSC shRNA-DMSO-Merge.tif
- Figure 6/Fig6E/._Fig6E-scramble shRNA-DMSO-Merge.tif
- Figure 6/Fig6E/Fig6E-INSC shRNA-500nM Taxol-Merge.tif
- Figure 6/Fig6E/Fig6E-INSC shRNA-50nM Taxol-Merge.tif
- Figure 6/Fig6E/Fig6E-INSC shRNA-5nM Taxol-Merge.tif
- Figure 6/Fig6E/Fig6E-INSC shRNA-DMSO-Merge.tif
- Figure 6/Fig6E/Fig6E-scramble shRNA-DMSO-Merge.tif
- Figure 6/Fig6F.xlsx
- Figure 6/Fig6G/
- Figure 6/Fig6G/._Fig6G-INSC shRNA-DMSO-a-tubulin&acetyl-tubulin.tif
- Figure 6/Fig6G/._Fig6G-INSC shRNA-DMSO-a-tubulin.tif
- Figure 6/Fig6G/._Fig6G-INSC shRNA-DMSO-acetyl-tubulin.tif
- Figure 6/Fig6G/._Fig6G-INSC shRNA-DMSO-DAPI.tif
- Figure 6/Fig6G/._Fig6G-INSC shRNA-DMSO-Merge.tif
- Figure 6/Fig6G/._Fig6G-scramble shRNA-DMSO-a-tubulin&acetyl-tubulin.tif
- Figure 6/Fig6G/._Fig6G-scramble shRNA-DMSO-a-tubulin.tif
- Figure 6/Fig6G/._Fig6G-scramble shRNA-DMSO-acetyl-tubulin.tif
- Figure 6/Fig6G/._Fig6G-scramble shRNA-DMSO-DAPI.tif
- Figure 6/Fig6G/._Fig6G-scramble shRNA-DMSO-Merge.tif
- Figure 6/Fig6G/Fig6G-INSC shRNA-DMSO-a-tubulin&acetyl-tubulin.tif
- Figure 6/Fig6G/Fig6G-INSC shRNA-DMSO-a-tubulin.tif
- Figure 6/Fig6G/Fig6G-INSC shRNA-DMSO-acetyl-tubulin.tif
- Figure 6/Fig6G/Fig6G-INSC shRNA-DMSO-DAPI.tif
- Figure 6/Fig6G/Fig6G-INSC shRNA-DMSO-Merge.tif
- Figure 6/Fig6G/Fig6G-scramble shRNA-DMSO-a-tubulin&acetyl-tubulin.tif
- Figure 6/Fig6G/Fig6G-scramble shRNA-DMSO-a-tubulin.tif
- Figure 6/Fig6G/Fig6G-scramble shRNA-DMSO-acetyl-tubulin.tif
- Figure 6/Fig6G/Fig6G-scramble shRNA-DMSO-DAPI.tif
- Figure 6/Fig6G/Fig6G-scramble shRNA-DMSO-Merge.tif
- Figure 6/Fig6H.xlsx
- Figure 6/Fig6I/
- Figure 6/Fig6I/._Fig6I-INSC shRNA-Taxol-a-tubulin&acetyl-tubulin.tif
- Figure 6/Fig6I/._Fig6I-INSC shRNA-Taxol-a-tubulin.tif
- Figure 6/Fig6I/._Fig6I-INSC shRNA-Taxol-acetyl-tubulin.tif
- Figure 6/Fig6I/._Fig6I-INSC shRNA-Taxol-DAPI.tif
- Figure 6/Fig6I/._Fig6I-INSC shRNA-Taxol-Merge.tif
- Figure 6/Fig6I/._Fig6I-scramble shRNA-Taxol-a-tubulin&acetyl-tubulin.tif
- Figure 6/Fig6I/._Fig6I-scramble shRNA-Taxol-a-tubulin.tif
- Figure 6/Fig6I/._Fig6I-scramble shRNA-Taxol-acetyl-tubulin.tif
- Figure 6/Fig6I/._Fig6I-scramble shRNA-Taxol-DAPI.tif
- Figure 6/Fig6I/._Fig6I-scramble shRNA-Taxol-Merge.tif
- Figure 6/Fig6I/Fig6I-INSC shRNA-Taxol-a-tubulin&acetyl-tubulin.tif
- Figure 6/Fig6I/Fig6I-INSC shRNA-Taxol-a-tubulin.tif
- Figure 6/Fig6I/Fig6I-INSC shRNA-Taxol-acetyl-tubulin.tif
- Figure 6/Fig6I/Fig6I-INSC shRNA-Taxol-DAPI.tif
- Figure 6/Fig6I/Fig6I-INSC shRNA-Taxol-Merge.tif
- Figure 6/Fig6I/Fig6I-scramble shRNA-Taxol-a-tubulin&acetyl-tubulin.tif
- Figure 6/Fig6I/Fig6I-scramble shRNA-Taxol-a-tubulin.tif
- Figure 6/Fig6I/Fig6I-scramble shRNA-Taxol-acetyl-tubulin.tif
- Figure 6/Fig6I/Fig6I-scramble shRNA-Taxol-DAPI.tif
- Figure 6/Fig6I/Fig6I-scramble shRNA-Taxol-Merge.tif
- Figure 6/Fig6J.xlsx
