# Supplementary material for: A missense mutation in human INSC causes peripheral neuropathy
Source: EMBO Mol Med. 2024 Apr 8;16(5):4. doi: 10.1038/s44321-024-00062-w (PMC11099080; doi:10.1038/s44321-024-00062-w)
Supplement: Supplementary file 9 — Source data Fig. 6 [file 44321_2024_62_MOESM9_ESM.zip › Figure 6/Fig6B.xlsx]

## Sheet: 工作表2
	Figure 6B
	# of aggregative tubulin
	K / M		K / R
	DMSO	Taxol	DMSO	Taxol
	4	3	8	0
	0	5	3	0
	0	2	9	1
	0	6	7	0
	0	3	6	4
	1	4	4	0
