# Supplementary material for: A missense mutation in human INSC causes peripheral neuropathy
Source: EMBO Mol Med. 2024 Apr 8;16(5):4. doi: 10.1038/s44321-024-00062-w (PMC11099080; doi:10.1038/s44321-024-00062-w)
Supplement: Supplementary file 9 — Source data Fig. 6 [file 44321_2024_62_MOESM9_ESM.zip › Figure 6/Fig6C.xlsx]

## Sheet: 工作表1
	Figure 6C
	aggregative tubulin %
		K / M		K / R
		DMSO	Taxol	DMSO	Taxol
	mild	60	48	73	60
	severe	40	52	27	40
