# Supplementary material for: A missense mutation in human INSC causes peripheral neuropathy
Source: EMBO Mol Med. 2024 Apr 8;16(5):4. doi: 10.1038/s44321-024-00062-w (PMC11099080; doi:10.1038/s44321-024-00062-w)
Supplement: Supplementary file 9 — Source data Fig. 6 [file 44321_2024_62_MOESM9_ESM.zip › Figure 6/Fig6D.xlsx]

## Sheet: 工作表2
	Figure 6D
	K / M
	Relative intensity of DAPI				Relative intensity of PI				Pearson's Coefficient				% of climbing (X100)
	DMSO	5 uM Taxol	50 uM Taxol	5 mM Taxol	DMSO	5 uM Taxol	50 uM Taxol	5 mM Taxol	DMSO	5 uM Taxol	50 uM Taxol	5 mM Taxol	DMSO	5 uM Taxol	50 uM Taxol	5 mM Taxol
	0.992959	1.06397	0.67593	0.186066	0.788596	0.514335	0.66617	1.41123	0.65	0.7	0.65	0.58	0.84	0.928571	0.947368	0.533333
	0.858921	1.2516	0.90403	0.09438	0.99554	0.956166	0.702469	1.23296	0.69	0.67	0.73	0.61	0.8	0.857143	0.947368	0.333333
	1.02459	1.20766	0.775384	0.181756	1.24776	0.668135	0.561241	1.10422	0.71	0.75	0.73	0.55	0.88	0.857143	0.842105	0.133333
	1.12353	1.18889	0.791079	0.254657	0.968103	0.992618	0.68403	0.915041	0.7	0.73	0.62	0.57	0.84	1	1	0.266667
		1.43971	1.40976			0.774747	0.872869			0.72	0.71		0.84	0.928571	0.947368	0.333333
													0.84	0.928571	0.894737	0.333333
													0.84	0.928571	0.947368	0.466667
	K / R
	Relative intensity of DAPI				Relative intensity of PI				Pearson's Coefficient				% of climbing (X100)
	DMSO	5 uM Taxol	50 uM Taxol	5 mM Taxol	DMSO	5 uM Taxol	50 uM Taxol	5 mM Taxol	DMSO	5 uM Taxol	50 uM Taxol	5 mM Taxol	DMSO	5 uM Taxol	50 uM Taxol	5 mM Taxol
	0.377793	1.19688	0.745836	0.271132	1.60995	0.773926	0.547801	1.23774	0.68	0.66	0.72	0.64	0.692308	0.625	0.916667	0.4
	0.25601	0.676513	1.43905	0.112004	1.15226	0.593301	0.774924	0.738779	0.61	0.66	0.73	0.62	0.692308	0.8125	1	0.266667
	0.273449	0.917527	1.14438	0.117436	0.875222	0.901644	0.757461	0.596758	0.76	0.86	0.66	0.52	0.730769	0.75	0.916667	0.333333
	0.294562	0.885358	0.931249	0.239828	0.98432	0.718911	0.430211	0.709574	0.76	0.69	0.5	0.67	0.615385	0.875	1	0.2
		1.25231		0.233395		0.868817		0.933546		0.8		0.61	0.615385	0.75	0.958333	0.4
													0.692308	0.9375	1	0.2
													0.615385	0.625	0.958333	0.4
