# Supplementary material for: A missense mutation in human INSC causes peripheral neuropathy
Source: EMBO Mol Med. 2024 Apr 8;16(5):4. doi: 10.1038/s44321-024-00062-w (PMC11099080; doi:10.1038/s44321-024-00062-w)
Supplement: Supplementary file 9 — Source data Fig. 6 [file 44321_2024_62_MOESM9_ESM.zip › Figure 6/Fig6F.xlsx]

## Sheet: 工作表1
	Figure 6F
	Neurite length
	Scramble shRNA	hINSC shRNA
	DMSO		5 nM Taxol	50 nM Taxol	500 nM Taxol
	58.251	45.849	88.519	16.336	8.162
	85.945	38.122	51.677	16.523	8.731
	47.348	18.715	54.527	37.176	7.721
	46.31	51.984	63.289	47.58	6.185
	37.875	26.493	79.839	17.043	5.235
	85.413	30.865	46.294	55.959	4.58
	62.281	25.71	41.036	30.601	9.414
	34.989	23.307	28.002	27.055	9.758
	61.301	34.781	34.807	17.539	14.129
	43.772	21.245	55.214	43.719	3.535
	82.511	21.244	106.094	11.931	20.265
	74.589	23.379	62.55		14.555
	36.181	21.899	78.587		17.075
	61.332	13.317	86.122		11.434
	46.254	19.004	65.154
	74.225	51.961	108.098
	69.265	59.209	53.082
		14.872	43.032
		23.52	34.58
		49.944
