# Supplementary material for: A missense mutation in human INSC causes peripheral neuropathy
Source: EMBO Mol Med. 2024 Apr 8;16(5):4. doi: 10.1038/s44321-024-00062-w (PMC11099080; doi:10.1038/s44321-024-00062-w)
Supplement: Supplementary file 9 — Source data Fig. 6 [file 44321_2024_62_MOESM9_ESM.zip › Figure 6/Fig6H.xlsx]

## Sheet: 工作表2
	Figure 6H
	Pearson's coefficient
	scramble shRNA	hINSC shRNA
	0.9	0.56
	0.89	0.51
	0.85	0.76
	0.89	0.71
	0.83	0.8
	0.75	0.78
	0.94	0.71
	0.88	0.88
	0.76	0.7
	0.87	0.89
	0.81	0.8
	0.84	0.73
	0.91	0.85
	0.88	0.82
		0.87
		0.77
		0.72
		0.8
		0.85
		0.74
		0.76
		0.81
		0.77
		0.8
		0.77
		0.73
		0.53
		0.64
		0.62
		0.85
		0.78
		0.73
		0.76
		0.83
		0.87
		0.85
		0.85
		0.86
		0.79
		0.76
		0.83
